# Supplementary material for: Intimate functional interactions between TGS1 and the Smn complex revealed by an analysis of the Drosophila eye development
Source: PLoS Genet. 2020 May 26;16(5):e1008815. doi: 10.1371/journal.pgen.1008815 (PMC7289441; doi:10.1371/journal.pgen.1008815)
Supplement: S1 Table — Extracts from 0–3 hr embryos expressing GFP-dTgs1 were subjected to affinity purification using GFP-TRAP-A beads, followed by Mass Spectrometry. (XLSX) [file pgen.1008815.s001.xlsx]

## Sheet: Full Tgs AP (Table S1)
Supplementary Table S1. Full MS datasets from a GFP-dTgs1 AP-MS experiment. Extracts from 0-3 hr embryos expressing GFP-dTgs1 were subjected to affinity purification using GFP-TRAP-A beads, followed by Mass Spectrometry.
Name	Accession	Description	Score	Coverage	# Proteins	# Unique Peptides	# Peptides	# PSMs	Area	# AAs	MW [kDa]	calc. pI	Present in negative control	Fold increase v negative
Tgs1	FBpp0289216	type=protein; loc=3R:14081930..14083330; ID=FBpp0289216; name=tatl-PB; parent=FBgn0260241,FBtr0299939; dbxref=FlyBase_Annotation_IDs:CG31241-PB,FlyBase:FBpp0289216,REFSEQ:NP_732316,GB_protein:AAF55523,FlyMine:FBpp0289216,modMine:FBpp0289216; MD5=1afbf0738fb67789984b11f72c791719; length=466; release=r5.47; species=Dmel;	765.03	64.59	1	33	33	276	2.33638e+09	466	53.5673	5.59229	NO	N/A
Smn	FBpp0075153	type=protein; loc=3L:complement(16573602..16574282); ID=FBpp0075153; name=Smn-PA; parent=FBgn0036641,FBtr0075395; dbxref=FlyBase:FBpp0075153,FlyBase_Annotation_IDs:CG16725-PA,GB_protein:AAF49446.1,REFSEQ:NP_524112,GB_protein:AAF49446,FlyMine:FBpp0075153,modMine:FBpp0075153; MD5=028eba6f0c5b21693a7d41a67e1df27e; length=226; release=r5.47; species=Dmel;	115.213	33.19	1	7	7	32	1.37824e+08	226	24.6063	5.2876	NO	N/A
Nlp	FBpp0084918	type=protein; loc=3R:join(25830756..25830777,25831010..25831143,25835400..25835702); ID=FBpp0084918; name=Nlp-PA; parent=FBgn0016685,FBtr0085552; dbxref=FlyBase:FBpp0084918,FlyBase_Annotation_IDs:CG7917-PA,GB_protein:AAF56988.1,REFSEQ:NP_524557,GB_protein:AAF56988,FlyMine:FBpp0084918,modMine:FBpp0084918; MD5=dc47741a9538770e46fb5476f6fca20d; length=152; release=r5.47; species=Dmel;	60.9513	43.42	1	8	8	23	1.33662e+08	152	16.9854	4.61475	NO	N/A
Set	FBpp0082521	type=protein; loc=3R:join(11089409..11089666,11090075..11090264,11090327..11090677,11090741..11090751); ID=FBpp0082521; name=Set-PA; parent=FBgn0014879,FBtr0083062; dbxref=FlyBase:FBpp0082521,FlyBase_Annotation_IDs:CG4299-PA,GB_protein:AAF55155.1,REFSEQ:NP_650438,GB_protein:AAF55155,FlyMine:FBpp0082521,modMine:FBpp0082521; MD5=fca8022dabee2e6182541947b6581e77; length=269; release=r5.47; species=D…	45.7229	25.65	1	5	5	16	4.65171e+07	269	30.9757	4.36084	NO	N/A
GCC185	FBpp0112136	type=protein; loc=3R:join(7836653..7836682,7836745..7836844,7836905..7839981,7840045..7840162,7840226..7840308); ID=FBpp0112136; name=CG3532-PB; parent=FBgn0037979,FBtr0113224; dbxref=FlyBase:FBpp0112136,FlyBase_Annotation_IDs:CG3532-PB,REFSEQ:NP_001097755,GB_protein:AAF54739,FlyMine:FBpp0112136,modMine:FBpp0112136; MD5=8382e82472a34f1e1a296813377b858e; length=1135; release=r5.47; species=Dmel;	466.139	62.47	1	69	69	161	3.77757e+07	1135	130.043	6.03662	NO	N/A
Gem4	FBpp0070586	type=protein; loc=X:join(3830855..3830972,3831026..3833188,3833248..3833702); ID=FBpp0070586; name=CG2941-PA; parent=FBgn0029686,FBtr0070613; dbxref=FlyBase:FBpp0070586,FlyBase_Annotation_IDs:CG2941-PA,GB_protein:AAF45908.2,REFSEQ:NP_570086,GB_protein:AAF45908,FlyMine:FBpp0070586,modMine:FBpp0070586; MD5=92e2307c3e136ba8fbc775c7b4e47336; length=911; release=r5.47; species=Dmel;	149.208	37.65	1	8	37	65	2.43986e+07	911	104.948	6.48096	NO	N/A
Gem4b	FBpp0070587	type=protein; loc=X:join(3835093..3835210,3835264..3837396,3837486..3837940); ID=FBpp0070587; name=CG32786-PA; parent=FBgn0052786,FBtr0070614; dbxref=FlyBase:FBpp0070587,FlyBase_Annotation_IDs:CG32786-PA,GB_protein:AAN09113.1,REFSEQ:NP_726900,GB_protein:AAN09113,FlyMine:FBpp0070587,modMine:FBpp0070587; MD5=8f0a3392834978013baa25b6ca0e344e; length=901; release=r5.47; species=Dmel;	122.857	33.07	2	1	30	53	2.43986e+07	901	103.9	6.45557	NO	N/A
HDAC6	FBpp0298373	type=protein; loc=X:join(15228684..15228707,15229023..15229301,15229383..15229513,15229579..15229762,15230323..15230594,15230648..15232055,15232105..15232737,15232870..15233007); ID=FBpp0298373; name=HDAC6-PF; parent=FBgn0026428,FBtr0307384; dbxref=REFSEQ:NP_001245681,GB_protein:AFH07395,FlyBase:FBpp0298373,FlyBase_Annotation_IDs:CG6170-PF; MD5=ea6dedc13d815fd82cc69ee7a154cbc3; length=1022; relea…	192.755	42.76	13	35	36	80	2.39605e+07	1022	113.259	6.85889	NO	N/A
Gem3	FBpp0076021	type=protein; loc=3L:complement(10452982..10455878,10455937..10456126); ID=FBpp0076021; name=Gem3-PA; parent=FBgn0011802,FBtr0076292; dbxref=FlyBase:FBpp0076021,FlyBase_Annotation_IDs:CG6539-PA,GB_protein:AAF50157.1,REFSEQ:NP_524019,GB_protein:AAF50157,FlyMine:FBpp0076021,modMine:FBpp0076021; MD5=77bef1fe74c23de1807babeaee1ec257; length=1028; release=r5.47; species=Dmel;	140.887	32.1	1	27	27	60	1.84553e+07	1028	116.436	7.15186	NO	N/A
Gem2	FBpp0074799	type=protein; loc=3L:complement(19092581..19093102,19093154..19093369); ID=FBpp0074799; name=Gem2-PA; parent=FBgn0036850,FBtr0075032; dbxref=FlyBase:FBpp0074799,FlyBase_Annotation_IDs:CG10419-PA,GB_protein:AAF49187.1,REFSEQ:NP_649092,GB_protein:AAF49187,FlyMine:FBpp0074799,modMine:FBpp0074799; MD5=c48df1b111dc77ecbcbd237dddce375b; length=245; release=r5.47; species=Dmel;	108.912	39.18	1	11	11	36	1.37986e+07	245	28.7325	5.36377	NO	N/A
Bacc	FBpp0077397	type=protein; loc=2L:join(2753415..2753660,2756008..2756170,2756245..2756294); ID=FBpp0077397; name=CG9894-PB; parent=FBgn0031453,FBtr0077713; dbxref=FlyBase:FBpp0077397,FlyBase_Annotation_IDs:CG9894-PB,GB_protein:AAN10413.1,REFSEQ:NP_608706,GB_protein:AAN10413,FlyMine:FBpp0077397; MD5=4c496eb0d3aca50804fbd6d04d9073f1; length=152; release=r5.47; species=Dmel;	39.8857	34.21	1	6	6	12	9.6556e+06	152	15.4508	4.04346	NO	N/A
CG6841	FBpp0074835	type=protein; loc=3L:join(18898594..18898691,18898759..18900277,18900359..18901312,18901386..18901610); ID=FBpp0074835; name=CG6841-PA; parent=FBgn0036828,FBtr0075068; dbxref=FlyBase:FBpp0074835,FlyBase_Annotation_IDs:CG6841-PA,GB_protein:AAF49211.2,REFSEQ:NP_649073,GB_protein:AAF49211,FlyMine:FBpp0074835,modMine:FBpp0074835; MD5=4209a62b726e0350688291ac6980179e; length=931; release=r5.47; specie…	82.7269	34.05	1	28	28	36	7.0763e+06	931	105.162	7.44482	NO	N/A
SdhA	FBpp0085736	type=protein; loc=2R:complement(15279904..15280083,15280144..15280294,15280351..15281948,15283192..15283248); ID=FBpp0085736; name=SdhA-PB; parent=FBgn0261439,FBtr0086552; dbxref=FlyBase:FBpp0085736,FlyBase_Annotation_IDs:CG17246-PB,GB_protein:AAM70849.1,REFSEQ:NP_725881,GB_protein:AAM70849; MD5=b44908b45d9ed755369d3069e3c751b9; length=661; release=r5.47; species=Dmel;	58.1571	21.48	1	11	11	26	6.3793e+06	661	72.2973	7.12256	NO	N/A
tzn	FBpp0077911	type=protein; loc=3L:join(20791890..20791959,20792243..20793090); ID=FBpp0077911; name=CG4365-PA; parent=FBgn0037024,FBtr0078253; dbxref=FlyBase:FBpp0077911,FlyBase_Annotation_IDs:CG4365-PA,GB_protein:AAF51642.2,REFSEQ:NP_649258,GB_protein:AAF51642,FlyMine:FBpp0077911,modMine:FBpp0077911; MD5=a41f22b32e1ffb7bd4c5ee9816e9d11e; length=305; release=r5.47; species=Dmel;	43.707	39.02	3	9	9	16	5.28625e+06	305	34.1621	6.63916	NO	N/A
epsilonCOP	FBpp0078891	type=protein; loc=2L:6489191..6490111; ID=FBpp0078891; name=epsilonCOP-PA; parent=FBgn0027496,FBtr0079261; dbxref=FlyBase:FBpp0078891,FlyBase_Annotation_IDs:CG9543-PA,GB_protein:AAF52392.1,REFSEQ:NP_609037,GB_protein:AAF52392,FlyMine:FBpp0078891,modMine:FBpp0078891; MD5=a6ca088659c31a8f0ea6d2dd59429761; length=306; release=r5.47; species=Dmel;	36.64	22.88	1	6	6	14	4.73324e+06	306	34.5974	4.86865	NO	N/A
Prp3	FBpp0074660	type=protein; loc=3L:join(19903578..19904619,19904674..19905428); ID=FBpp0074660; name=CG7757-PA; parent=FBgn0036915,FBtr0074891; dbxref=FlyBase:FBpp0074660,FlyBase_Annotation_IDs:CG7757-PA,GB_protein:AAF49097.1,REFSEQ:NP_649156,GB_protein:AAF49097,FlyMine:FBpp0074660,modMine:FBpp0074660; MD5=ccd9a73e0113b6de476affc2479f75a7; length=598; release=r5.47; species=Dmel;	30.8662	18.06	2	8	8	11	4.10866e+06	598	67.3405	9.72998	NO	N/A
Pp1-13C	FBpp0073834	type=protein; loc=X:complement(15253462..15254370); ID=FBpp0073834; name=Pp1-13C-PA; parent=FBgn0003132,FBtr0074017; dbxref=FlyBase:FBpp0073834,FlyBase_Annotation_IDs:CG9156-PA,GB_protein:AAF48448.1,REFSEQ:NP_524921,GB_protein:AAF48448,FlyMine:FBpp0073834,modMine:FBpp0073834; MD5=9925892e65fcda6780997f256537e68c; length=302; release=r5.47; species=Dmel;	33.3825	23.51	15	1	7	13	4.0936e+06	302	34.5355	5.75732	NO	N/A
Top2	FBpp0080825	type=protein; loc=2L:complement(19447738..19448061,19448143..19451180,19451247..19451670,19451728..19452285); ID=FBpp0080825; name=Top2-PA; parent=FBgn0003732,FBtr0081287; dbxref=GB_protein:AAF53802.2,FlyBase:FBpp0080825,FlyBase_Annotation_IDs:CG10223-PA,REFSEQ:NP_476760,GB_protein:AAF53802,FlyMine:FBpp0080825,modMine:FBpp0080825; MD5=44a7e3677ef6ad5222f7811934e0e1c9; length=1447; release=r5.47; …	64.4764	14.1	1	17	17	24	3.35327e+06	1447	164.293	8.22119	NO	N/A
Nup93-1	FBpp0073659	type=protein; loc=X:join(13716960..13717120,13717184..13717364,13717444..13718247,13718321..13718949,13719034..13719730); ID=FBpp0073659; name=CG11092-PA; parent=FBgn0027537,FBtr0073828; dbxref=FlyBase:FBpp0073659,FlyBase_Annotation_IDs:CG11092-PA,GB_protein:AAF48327.1,REFSEQ:NP_572929,GB_protein:AAF48327,FlyMine:FBpp0073659,modMine:FBpp0073659; MD5=d134bbe928d03072255a3a803ca8ee92; length=823; r…	39.3948	16.77	1	10	10	14	2.66794e+06	823	93.7928	6.26514	NO	N/A
muskelin	FBpp0086998	type=protein; loc=2R:complement(8516533..8516777,8516833..8516962,8517025..8517181,8517234..8517553,8517607..8517825,8517889..8518490,8518547..8518685,8518768..8519110,8519173..8519385,8519468..8519661); ID=FBpp0086998; name=muskelin-PB; parent=FBgn0033757,FBtr0087885; dbxref=FlyBase:FBpp0086998,FlyBase_Annotation_IDs:CG8811-PB,GB_protein:AAM68635.1,REFSEQ:NP_725200,GB_protein:AAM68635,FlyMine:FB…	30.1726	20.05	2	13	13	14	2.26194e+06	853	97.4469	6.39209	NO	N/A
Grip91	FBpp0073672	type=protein; loc=X:complement(13631135..13631839,13635689..13636010,13636082..13636274,13636349..13637767,13638317..13638431); ID=FBpp0073672; name=l(1)dd4-PA; parent=FBgn0001612,FBtr0073841; dbxref=FlyBase:FBpp0073672,FlyBase_Annotation_IDs:CG10988-PA,GB_protein:AAF48309.1,REFSEQ:NP_524919,GB_protein:AAF48309,FlyMine:FBpp0073672,modMine:FBpp0073672; MD5=acff075df0667a0b167a92a7f73d0a8a; length=…	35.2526	16.03	1	12	12	18	2.11341e+06	917	103.639	7.37158	NO	N/A
pzg	FBpp0077992	type=protein; loc=3L:join(21279537..21280167,21280228..21282587); ID=FBpp0077992; name=pzg-PA; parent=FBgn0259785,FBtr0078336; dbxref=FlyBase:FBpp0077992,FlyBase_Annotation_IDs:CG7752-PA,GB_protein:AAF51699.1,REFSEQ:NP_649297,GB_protein:AAF51699,FlyMine:FBpp0077992,modMine:FBpp0077992; MD5=8d5ae5ae907fc88b2a811c63d563e44b; length=996; release=r5.47; species=Dmel;	30.7484	7.63	1	4	4	9	1.66124e+06	996	105.015	4.89404	NO	N/A
GlyS	FBpp0082494	type=protein; loc=3R:complement(10967925..10968016,10968451..10968586,10968681..10969548,10969988..10970961); ID=FBpp0082494; name=CG6904-PC; parent=FBgn0038293,FBtr0083035; dbxref=FlyBase:FBpp0082494,FlyBase_Annotation_IDs:CG6904-PC,GB_protein:AAN13624.1,REFSEQ:NP_731968,GB_protein:AAN13624,FlyMine:FBpp0082494,modMine:FBpp0082494; MD5=4e763850c2248c6a5d84574113031e7f; length=689; release=r5.47; …	687.607	66.04	3	50	50	228	2.82949e+08	689	79.1836	6.59521	YES	6.81261
betaTub56D	FBpp0085720	type=protein; loc=2R:complement(15334965..15336251,15338938..15338994); ID=FBpp0085720; name=betaTub56D-PB; parent=FBgn0003887,FBtr0086536; dbxref=FlyBase:FBpp0085720,FlyBase_Annotation_IDs:CG9277-PB,GB_protein:AAF57555.1,REFSEQ:NP_523795,GB_protein:AAF57555,FlyMine:FBpp0085720,modMine:FBpp0085720; MD5=af532e832c1035fa8fb3355ba120f3d1; length=447; release=r5.47; species=Dmel;	601.715	68.9	6	29	29	194	2.54891e+08	447	50.1151	4.85596	YES	0.70272
Yp2	FBpp0071359	type=protein; loc=X:complement(9945220..9946313,9946382..9946616); ID=FBpp0071359; name=Yp2-PA; parent=FBgn0005391,FBtr0071424; dbxref=GB_protein:AAF46547.1,GB_protein:AAF46547.2,FlyBase:FBpp0071359,FlyBase_Annotation_IDs:CG2979-PA,GB_protein:AAF46547,REFSEQ:NP_511102,GB_protein:AAF46547,FlyMine:FBpp0071359,modMine:FBpp0071359; MD5=1f3ba48a8ed9c1c331e2c2e666e68998; length=442; release=r5.47; spec…	370.738	66.97	1	27	28	125	3.33673e+08	442	49.63	7.95752	YES	0.73079
Hsc70-4	FBpp0082514	type=protein; loc=3R:11070082..11072037; ID=FBpp0082514; name=Hsc70-4-PE; parent=FBgn0001219,FBtr0083055; dbxref=FlyBase:FBpp0082514,FlyBase_Annotation_IDs:CG4264-PE,GB_protein:AAO41567.1,REFSEQ:NP_788679,GB_protein:AAO41567; MD5=050fd5b4b4ff0bfd160c385fb3a7608a; length=651; release=r5.47; species=Dmel;	363.235	59.14	8	35	40	138	1.32558e+08	651	71.0874	5.51611	YES	0.82817
Yp3	FBpp0073652	type=protein; loc=X:join(13653635..13653839,13653902..13654284,13654357..13655031); ID=FBpp0073652; name=Yp3-PA; parent=FBgn0004047,FBtr0073821; dbxref=GB_protein:AAF48314.2,FlyBase:FBpp0073652,FlyBase_Annotation_IDs:CG11129-PA,REFSEQ:NP_511148,GB_protein:AAF48314,FlyMine:FBpp0073652,modMine:FBpp0073652; MD5=f0c64ae372215c8708e9c8f5372c06e8; length=420; release=r5.47; species=Dmel;	350.108	68.81	1	28	28	128	3.15128e+08	420	46.0726	8.49951	YES	0.66012
Yp1	FBpp0071354	type=protein; loc=X:join(9947950..9948169,9948247..9949346); ID=FBpp0071354; name=Yp1-PA; parent=FBgn0004045,FBtr0071419; dbxref=FlyBase:FBpp0071354,FlyBase_Annotation_IDs:CG2985-PA,GB_protein:AAF46548.1,REFSEQ:NP_511103,GB_protein:AAF46548,FlyMine:FBpp0071354,modMine:FBpp0071354; MD5=aae2c03f6851772888642d1a4409d32d; length=439; release=r5.47; species=Dmel;	345.726	68.34	1	21	22	129	3.87678e+08	439	48.6815	7.69385	YES	0.60609
Gdh	FBpp0088988	type=protein; loc=3R:complement(19762096..19762367,19762703..19762741,19763145..19763349,19763454..19763773,19763843..19764277,19768316..19768733); ID=FBpp0088988; name=Gdh-PA; parent=FBgn0001098,FBtr0089498; dbxref=GB_protein:AAF56209.4,FlyBase:FBpp0088988,FlyBase_Annotation_IDs:CG5320-PA,GB_protein:AAF56209.5,REFSEQ:NP_524470,GB_protein:AAF56209,FlyMine:FBpp0088988,modMine:FBpp0088988; MD5=7bdd…	344.655	63.35	31	3	41	135	1.35352e+08	562	62.4969	8.26514	YES	2.68198
alphaTub84D	FBpp0081062	type=protein; loc=3R:3356981..3358333; ID=FBpp0081062; name=alphaTub84D-PA; parent=FBgn0003885,FBtr0081538; dbxref=FlyBase:FBpp0081062,FlyBase_Annotation_IDs:CG2512-PA,GB_protein:AAF54007.1,REFSEQ:NP_524264,GB_protein:AAF54007,FlyMine:FBpp0081062,modMine:FBpp0081062; MD5=019098f12132864ff22b77f0b7ff682e; length=450; release=r5.47; species=Dmel;	326.125	66	2	11	24	110	2.6396e+08	450	49.8585	5.13525	YES	0.66229
Uba1	FBpp0087583	type=protein; loc=2R:complement(5576273..5577058,5577116..5577424,5577487..5579208,5579787..5580545); ID=FBpp0087583; name=Uba1-PA; parent=FBgn0023143,FBtr0088499; dbxref=FlyBase:FBpp0087583,FlyBase_Annotation_IDs:CG1782-PA,GB_protein:AAF58910.2,REFSEQ:NP_477310,GB_protein:AAF58910,FlyMine:FBpp0087583,modMine:FBpp0087583; MD5=9f5acad33cb62c2cc70fb20052911d64; length=1191; release=r5.47; species=D…	240.006	40.89	2	40	40	81	1.84617e+07	1191	130.676	5.2876	YES	0.75487
alphaTub67C	FBpp0076122	type=protein; loc=3L:join(9674514..9674516,9675003..9676388); ID=FBpp0076122; name=alphaTub67C-PA; parent=FBgn0087040,FBtr0076393; dbxref=FlyBase:FBpp0076122,FlyBase_Annotation_IDs:CG8308-PA,GB_protein:AAF50226.2,REFSEQ:NP_524009,GB_protein:AAF50226,FlyMine:FBpp0076122,modMine:FBpp0076122; MD5=6e2a82df4a8ab562cdd33af0db6a7434; length=462; release=r5.47; species=Dmel;	237.683	58.87	1	21	21	81	9.69725e+07	462	51.1479	5.26221	YES	0.75359
Nurf-38	FBpp0271761	type=protein; loc=2R:complement(20446624..20446655,20446978..20447087,20447146..20447297,20447353..20447748,20447815..20447933,20448376..20448439); ID=FBpp0271761; name=Nurf-38-PB; parent=FBgn0016687,FBtr0273253; dbxref=FlyBase_Annotation_IDs:CG4634-PB,FlyBase:FBpp0271761,REFSEQ:NP_001137758,GB_protein:ACL83211,FlyMine:FBpp0271761,modMine:FBpp0271761; MD5=de791f83e70740d6e972738c252c278f; length=…	223.439	85.86	3	18	18	74	1.24923e+08	290	32.6255	5.68115	YES	2.52606
Pxt	FBpp0082932	type=protein; loc=3R:join(13545293..13545458,13545753..13546540,13546673..13547099,13547228..13547555,13547617..13547791,13547854..13548012,13548067..13548386,13548442..13548508); ID=FBpp0082932; name=Pxt-PB; parent=FBgn0261987,FBtr0083508; dbxref=FlyBase:FBpp0082932,FlyBase_Annotation_IDs:CG7660-PB,GB_protein:AAN13751.2,REFSEQ:NP_650648,GB_protein:AAN13751,FlyMine:FBpp0082932,modMine:FBpp0082932…	219.489	52.9	1	31	31	78	3.81451e+07	809	90.4814	6.90283	YES	1.34371
Uba5	FBpp0073354	type=protein; loc=X:join(11377687..11377967,11378079..11379012); ID=FBpp0073354; name=CG1749-PA; parent=FBgn0030305,FBtr0073505; dbxref=FlyBase:FBpp0073354,FlyBase_Annotation_IDs:CG1749-PA,GB_protein:AAF48050.1,REFSEQ:NP_572722,GB_protein:AAF48050,FlyMine:FBpp0073354,modMine:FBpp0073354; MD5=e7c53af8ce1c69c0cca2ea6c2e52c43d; length=404; release=r5.47; species=Dmel;	215.711	57.43	1	16	16	69	1.21736e+08	404	44.1389	4.729	YES	4.25755
Nap1	FBpp0072128	type=protein; loc=2R:complement(19792837..19793064,19793128..19793316,19793379..19793519,19793583..19794051,19794138..19794223); ID=FBpp0072128; name=Nap1-PA; parent=FBgn0015268,FBtr0072219; dbxref=FlyBase:FBpp0072128,FlyBase_Annotation_IDs:CG5330-PA,GB_protein:AAF47097.1,REFSEQ:NP_477128,GB_protein:AAF47097,FlyMine:FBpp0072128,modMine:FBpp0072128; MD5=000865d4f250b0cc3d2b7681c021638f; length=370…	204.233	39.73	8	21	21	91	1.38606e+08	370	42.7408	4.79248	YES	1.40788
alphaTub85E	FBpp0081565	type=protein; loc=3R:complement(5557051..5557872,5558001..5558525,5558868..5558870); ID=FBpp0081565; name=alphaTub85E-PA; parent=FBgn0003886,FBtr0082087; dbxref=FlyBase:FBpp0081565,FlyBase_Annotation_IDs:CG9476-PA,GB_protein:AAF54433.1,REFSEQ:NP_524297,GB_protein:AAF54433,FlyMine:FBpp0081565,modMine:FBpp0081565; MD5=db3805930d1311adabcc5f9c7ffb717d; length=449; release=r5.47; species=Dmel;	203.345	37.42	1	1	14	72	2.09611e+08	449	49.9346	5.19873	YES	0.7851
tral	FBpp0304882	type=protein; loc=3L:join(12508552..12508672,12509659..12510159,12510516..12511057,12511124..12511354,12511538..12511767,12511833..12512170,12512244..12512251); ID=FBpp0304882; name=tral-PC; parent=FBgn0041775,FBtr0332636; dbxref=FlyBase:FBpp0304882,FlyBase_Annotation_IDs:CG10686-PC; MD5=c9710799cdb95a0f43c3577f65e0aaed; length=656; release=r5.47; species=Dmel;	202.716	53.96	4	3	21	58	3.77761e+07	656	69.7109	9.48096	YES	0.86913
CCT1	FBpp0083683	type=protein; loc=3R:complement(18315025..18315580,18315644..18316534,18316590..18316743,18316981..18317053); ID=FBpp0083683; name=T-cp1-PB; parent=FBgn0003676,FBtr0084290; dbxref=FlyBase:FBpp0083683,FlyBase_Annotation_IDs:CG5374-PB,GB_protein:AAN13906.1,REFSEQ:NP_732748,GB_protein:AAN13906,FlyMine:FBpp0083683,modMine:FBpp0083683; MD5=5db5fade362b566973c98af35e11bcaf; length=557; release=r5.47; s…	191.702	47.22	1	22	22	68	2.40232e+07	557	59.5193	6.39209	YES	0.79934
tral	FBpp0304883	type=protein; loc=3L:join(12508552..12508672,12509659..12510159,12510516..12511057,12511124..12511324,12511538..12511767,12511833..12512170,12512244..12512251); ID=FBpp0304883; name=tral-PD; parent=FBgn0041775,FBtr0332637; dbxref=FlyBase:FBpp0304883,FlyBase_Annotation_IDs:CG10686-PD; MD5=3db1cff982d1fc6fddf5ab1abffa3463; length=646; release=r5.47; species=Dmel;	190.196	52.94	4	1	19	54	3.77761e+07	646	68.6754	9.53955	YES	0.91364
apolpp	FBpp0088252	type=protein; loc=4:join(1085734..1085809,1086482..1086511,1086566..1093731,1093787..1094007,1094065..1096183,1096242..1096362,1096418..1096740); ID=FBpp0088252; name=Rfabg-PA; parent=FBgn0087002,FBtr0089188; dbxref=FlyBase:FBpp0088252,GB_protein:AAF59387.2,FlyBase_Annotation_IDs:CG11064-PA,REFSEQ:NP_524634,GB_protein:AAF59387,FlyMine:FBpp0088252,modMine:FBpp0088252; MD5=54c9066b1303d83dcbd92ecb4…	175.175	16.08	16	42	43	76	1.97653e+07	3351	372.447	7.97217	YES	0.59822
CCT2	FBpp0071226	type=protein; loc=X:join(8983629..8983631,8984521..8985210,8985443..8986070,8986143..8986429); ID=FBpp0071226; name=CG7033-PA; parent=FBgn0030086,FBtr0071289; dbxref=FlyBase:FBpp0071226,FlyBase_Annotation_IDs:CG7033-PA,GB_protein:AAF46442.2,REFSEQ:NP_572524,GB_protein:AAF46442,FlyMine:FBpp0071226,modMine:FBpp0071226; MD5=5cd8081ca04f749c775babd3a6f1efb7; length=535; release=r5.47; species=Dmel;	173.432	59.07	1	24	24	54	1.78151e+07	535	58.0273	5.84619	YES	0.58311
l(1)G0156	FBpp0074549	type=protein; loc=X:complement(19413320..19413658,19413729..19413864,19413937..19414331,19414693..19414860,19415706..19415732); ID=FBpp0074549; name=l(1)G0156-PA; parent=FBgn0027291,FBtr0074780; dbxref=FlyBase:FBpp0074549,FlyBase_Annotation_IDs:CG12233-PA,GB_protein:AAN09496.1,REFSEQ:NP_573388,GB_protein:AAN09496,FlyMine:FBpp0074549,modMine:FBpp0074549; MD5=b20de9f2881c026d8971c0136a06c5c0; lengt…	167.867	59.6	2	22	22	60	4.20012e+07	354	38.5598	7.35693	YES	1.04633
Tsf1	FBpp0074331	type=protein; loc=X:join(18281982..18282081,18282157..18282399,18282607..18283702,18283765..18284149,18284213..18284314); ID=FBpp0074331; name=Tsf1-PA; parent=FBgn0022355,FBtr0074559; dbxref=FlyBase:FBpp0074331,FlyBase_Annotation_IDs:CG6186-PA,GB_protein:AAF48831.1,REFSEQ:NP_523401,GB_protein:AAF48831,FlyMine:FBpp0074331,modMine:FBpp0074331; MD5=a22e31f8a4c6539a0472ed7142db086e; length=641; relea…	166.068	62.71	2	33	33	59	1.77983e+07	641	71.7665	7.06396	YES	1.49673
Mtpalpha	FBpp0079453	type=protein; loc=2L:complement(9573770..9574406,9574469..9575238,9575295..9575435,9575502..9576188); ID=FBpp0079453; name=Mtpalpha-PB; parent=FBgn0028479,FBtr0079857; dbxref=FlyBase:FBpp0079453,FlyBase_Annotation_IDs:CG4389-PB,GB_protein:AAN10697.1,REFSEQ:NP_723470,GB_protein:AAN10697,FlyMine:FBpp0079453,modMine:FBpp0079453; MD5=72fd0a1c9c90c8b03ffeef2549a1ca19; length=744; release=r5.47; specie…	156.234	43.28	3	27	27	60	1.98952e+07	744	79.5882	8.85107	YES	0.66112
Jafrac1	FBpp0073594	type=protein; loc=X:13225155..13225739; ID=FBpp0073594; name=Jafrac1-PB; parent=FBgn0040309,FBtr0073763; dbxref=FlyBase:FBpp0073594,FlyBase_Annotation_IDs:CG1633-PB,GB_protein:AAF48254.1,REFSEQ:NP_727689,GB_protein:AAF48254,FlyMine:FBpp0073594,modMine:FBpp0073594; MD5=d145d0f26fe3adfbc2bf2e4107e1da94; length=194; release=r5.47; species=Dmel;	155.001	64.95	1	14	14	48	1.36419e+08	194	21.724	5.70654	YES	1.2355
msps	FBpp0293342	type=protein; loc=3R:join(11877867..11878555,11878611..11878681,11878746..11879065,11879125..11881658,11881718..11881955,11882014..11882513,11883016..11883111,11883274..11883687,11883751..11883940,11884013..11884266,11884326..11884656,11884724..11884897,11884965..11885097,11885207..11885406,11885461..11885541); ID=FBpp0293342; name=msps-PE; parent=FBgn0027948,FBtr0304802; dbxref=FlyBase:FBpp02933…	152.621	25.7	4	43	43	63	9.02503e+06	2074	229.397	8.1626	YES	0.93307
Hsc70-3	FBpp0073445	type=protein; loc=X:complement(11696646..11698491,11698930..11699054); ID=FBpp0073445; name=Hsc70-3-PB; parent=FBgn0001218,FBtr0073608; dbxref=FlyBase:FBpp0073445,FlyBase_Annotation_IDs:CG4147-PB,GB_protein:AAN09299.1,REFSEQ:NP_511132,GB_protein:AAN09299,FlyMine:FBpp0073445,modMine:FBpp0073445; MD5=90cfc2d2c129e8a211bff4d9b740fb53; length=656; release=r5.47; species=Dmel;	147.828	38.26	2	17	22	52	8.66813e+07	656	72.2165	5.36377	YES	0.69392
r	FBpp0088675	type=protein; loc=X:join(16550431..16551189,16551254..16554505,16554571..16554675,16559221..16559360,16560068..16561892,16561970..16562353,16562418..16562627); ID=FBpp0088675; name=r-PA; parent=FBgn0003189,FBtr0089734; dbxref=FlyBase:FBpp0088675,FlyBase_Annotation_IDs:CG18572-PA,GB_protein:AAF48639.3,REFSEQ:NP_523377,GB_protein:AAF48639,FlyMine:FBpp0088675,modMine:FBpp0088675; MD5=477f39c508620bf…	143.368	20.64	2	37	37	62	9.26276e+06	2224	246.515	6.63916	YES	2.11217
CG17514	FBpp0112471	type=protein; loc=2RHet:join(2775901..2775915,2775969..2776071,2799750..2800714,2814312..2821121); ID=FBpp0112471; name=CG17514-PA; parent=FBgn0039959,FBtr0113748; dbxref=FlyBase_Annotation_IDs:CG17514-PA,FlyBase:FBpp0112471,REFSEQ:NP_001015316,GB_protein:EAA46127,FlyMine:FBpp0112471,modMine:FBpp0112471; MD5=7a29d32a7b28ec5c7bc5d992faaf08c4; length=2630; release=r5.47; species=Dmel;	143.357	18.71	2	39	39	62	4.69128e+06	2630	293.723	7.03467	YES	0.80703
eIF4G1	FBpp0088303	type=protein; loc=4:complement(936118..936179,936243..936344,936463..936685,936747..936893,937493..937716,937901..938369,938950..939107,939162..939402,939529..941825,945709..945764,946201..946312,946394..946574,946637..947287,950448..950525); ID=FBpp0088303; name=eIF4G-PA; parent=FBgn0023213,FBtr0089243; dbxref=FlyBase:FBpp0088303,FlyBase_Annotation_IDs:CG10811-PA,GB_protein:AAF59403.2,GB_protein…	136.992	30.67	2	33	33	53	6.62688e+06	1666	183.829	7.82568	YES	1.82207
MetRS	FBpp0085809	type=protein; loc=2R:complement(14734588..14735338,14735399..14736550,14736607..14736711,14736770..14737605,14737684..14737805,14737893..14737995); ID=FBpp0085809; name=CG15100-PA; parent=FBgn0034401,FBtr0086627; dbxref=FlyBase:FBpp0085809,FlyBase_Annotation_IDs:CG15100-PA,GB_protein:AAF57625.2,REFSEQ:NP_611382,GB_protein:AAF57625,FlyMine:FBpp0085809,modMine:FBpp0085809; MD5=9809eaac4b8e5a104235b…	135.757	38.26	1	24	24	43	7.663e+06	1022	112.414	8.51416	YES	1.32612
Pgi	FBpp0087760	type=protein; loc=2R:complement(4798685..4798875,4798931..4799459,4799522..4799761,4800110..4800692,4800938..4801071); ID=FBpp0087760; name=Pgi-PA; parent=FBgn0003074,FBtr0088679; dbxref=FlyBase:FBpp0087760,FlyBase_Annotation_IDs:CG8251-PA,GB_protein:AAF59025.1,REFSEQ:NP_523663,GB_protein:AAF59025; MD5=3952686783e90d3afe26ccc85d1914d0; length=558; release=r5.47; species=Dmel;	135.176	55.02	1	23	23	51	2.04991e+07	558	62.2999	7.12256	YES	0.88933
CG4849	FBpp0084626	type=protein; loc=3R:join(23789410..23789523,23789584..23790252,23790311..23790402,23790462..23790653,23790707..23792209,23792275..23792632); ID=FBpp0084626; name=CG4849-PA; parent=FBgn0039566,FBtr0085257; dbxref=FlyBase:FBpp0084626,FlyBase_Annotation_IDs:CG4849-PA,GB_protein:AAF56769.1,REFSEQ:NP_651605,GB_protein:AAF56769,FlyMine:FBpp0084626,modMine:FBpp0084626; MD5=85e35ef6a1004e5b1f4f810cda20d…	134.463	38.67	6	29	29	53	1.01205e+07	975	110.58	5.03369	YES	3.53514
cup	FBpp0288761	type=protein; loc=2L:join(6664150..6664587,6664931..6665791,6668342..6668887,6668946..6669690,6669764..6670513,6674301..6674314); ID=FBpp0288761; name=cup-PB; parent=FBgn0000392,FBtr0290322; dbxref=FlyBase:FBpp0288761,FlyBase_Annotation_IDs:CG11181-PB,REFSEQ:NP_523493,GB_protein:AAF52418,FlyMine:FBpp0288761,modMine:FBpp0288761; MD5=abd3e4e6a1ceb0fd15a47a070e563302; length=1117; release=r5.47; spe…	133.806	38.59	1	27	27	49	1.54708e+07	1117	125.594	8.85107	YES	3.40246
Prp8	FBpp0087124	type=protein; loc=2R:complement(8041882..8044826,8044890..8045181,8045260..8045436,8045498..8045648,8045715..8046288,8046512..8046704,8046767..8047818,8047876..8048093,8048152..8048571,8048852..8048977,8049040..8049252,8049313..8049528,8049585..8050198); ID=FBpp0087124; name=Prp8-PA; parent=FBgn0033688,FBtr0088016; dbxref=FlyBase:FBpp0087124,FlyBase_Annotation_IDs:CG8877-PA,GB_protein:AAF58573.1,…	132.885	22.83	1	45	45	60	6.84872e+06	2396	279.401	8.88037	YES	1.51104
GstD1	FBpp0082077	type=protein; loc=3R:complement(8193664..8194293); ID=FBpp0082077; name=GstD1-PA; parent=FBgn0001149,FBtr0082607; dbxref=FlyBase:FBpp0082077,FlyBase_Annotation_IDs:CG10045-PA,GB_protein:AAF54786.1,REFSEQ:NP_524326,GB_protein:AAF54786; MD5=0832b5b9e4e7e5b4df7a9fd8b74397c5; length=209; release=r5.47; species=Dmel;	126.508	43.54	3	10	10	41	8.55444e+07	209	23.8511	7.2251	YES	0.75511
IleRS	FBpp0078150	type=protein; loc=3L:join(22281897..22282039,22282104..22283355,22283413..22284263,22284329..22284821,22284883..22285833); ID=FBpp0078150; name=Aats-ile-PA; parent=FBgn0027086,FBtr0078498; dbxref=FlyBase:FBpp0078150,FlyBase_Annotation_IDs:CG11471-PA,GB_protein:AAF51822.2,REFSEQ:NP_730716,GB_protein:AAF51822,FlyMine:FBpp0078150,modMine:FBpp0078150; MD5=569e292448c5a4f522b244946d0fe388; length=1229…	122.74	34.58	1	38	38	53	6.35066e+06	1229	141.01	7.51807	YES	1.10867
CG8036	FBpp0081372	type=protein; loc=3R:join(4497467..4499031,4499100..4499277); ID=FBpp0081372; name=CG8036-PD; parent=FBgn0037607,FBtr0081883; dbxref=FlyBase:FBpp0081372,FlyBase_Annotation_IDs:CG8036-PD,GB_protein:AAN13394.1,REFSEQ:NP_731264,GB_protein:AAN13394,FlyMine:FBpp0081372,modMine:FBpp0081372; MD5=27d74c3230b89bd9c6b1d5fdc22669f3; length=580; release=r5.47; species=Dmel;	113.68	53.62	3	26	26	54	2.31e+07	580	63.0044	6.80029	YES	1.75631
tsr	FBpp0072097	type=protein; loc=2R:complement(19932127..19932273,19932337..19932442,19932515..19932705,19934189..19934191); ID=FBpp0072097; name=tsr-PA; parent=FBgn0011726,FBtr0072188; dbxref=FlyBase:FBpp0072097,FlyBase_Annotation_IDs:CG4254-PA,GB_protein:AAF47146.1,REFSEQ:NP_477034,GB_protein:AAF47146,FlyMine:FBpp0072097,modMine:FBpp0072097; MD5=02b1c8e7700742cac8cd399509394e00; length=148; release=r5.47; spe…	112.765	62.16	1	12	12	43	8.98608e+07	148	17.1425	7.1665	YES	1.71291
None	FBpp0288712	type=protein; loc=3R:complement(8775918..8776049,8776130..8776240,8782664..8782840,8784794..8784950,8785015..8786039); ID=FBpp0288712; name=grsm-PD; parent=FBgn0040493,FBtr0290273; dbxref=FlyBase:FBpp0288712,FlyBase_Annotation_IDs:CG7340-PD,REFSEQ:NP_731749,GB_protein:AAF54874,FlyMine:FBpp0288712,modMine:FBpp0288712; MD5=12a0a20a385caf9a09d5c617d6aacd7f; length=533; release=r5.47; species=Dmel;	105.452	45.97	2	17	17	36	1.74436e+07	533	57.1749	6.21436	YES	0.84363
Aldh	FBpp0079406	type=protein; loc=2L:join(9387768..9387890,9389829..9389977,9390040..9390136,9390246..9391439); ID=FBpp0079406; name=Aldh-PA; parent=FBgn0012036,FBtr0079806; dbxref=FlyBase:FBpp0079406,FlyBase_Annotation_IDs:CG3752-PA,GB_protein:AAF52769.1,REFSEQ:NP_609285,GB_protein:AAF52769,FlyMine:FBpp0079406,modMine:FBpp0079406; MD5=d85e4ba5d9619ace3debbc4a0493e55d; length=520; release=r5.47; species=Dmel;	102.984	40.58	1	18	18	38	1.11101e+07	520	56.983	6.80029	YES	0.81601
LeuRS	FBpp0077251	type=protein; loc=2L:complement(3510589..3511026,3511088..3512328,3512385..3512843,3512903..3513474,3513542..3514377,3514530..3514532); ID=FBpp0077251; name=CG33123-PA; parent=FBgn0053123,FBtr0077562; dbxref=FlyBase:FBpp0077251,FlyBase_Annotation_IDs:CG33123-PA,GB_protein:AAF51096.2,REFSEQ:NP_787968,GB_protein:AAF51096,FlyMine:FBpp0077251,modMine:FBpp0077251; MD5=2fba414c292f1114f02af630fa76812d;…	102.597	28.09	1	26	26	44	4.88063e+06	1182	134.787	7.63525	YES	1.4071
polo	FBpp0074608	type=protein; loc=3L:join(20303410..20303508,20304149..20304373,20304435..20305217,20305283..20305711,20305779..20305973); ID=FBpp0074608; name=polo-PA; parent=FBgn0003124,FBtr0074839; dbxref=FlyBase_Annotation_IDs:CG12306-PA,FlyBase:FBpp0074608,GB_protein:AAF49036.1,REFSEQ:NP_524179,GB_protein:AAF49036; MD5=90dbd81ba2243b46d798dac25b12728b; length=576; release=r5.47; species=Dmel;	102.109	41.67	1	23	23	48	2.05375e+07	576	66.9301	8.88037	YES	1.63442
pAbp	FBpp0085915	type=protein; loc=2R:join(14029012..14029177,14030918..14032402,14032472..14032725); ID=FBpp0085915; name=pAbp-PC; parent=FBgn0261619,FBtr0086736; dbxref=GB_protein:AAF57746.1,FlyBase:FBpp0085915,FlyBase_Annotation_IDs:CG5119-PC,REFSEQ:NP_725750,GB_protein:AAF57746; MD5=6bee88b82e3f7d3c442e363e78d07870; length=634; release=r5.47; species=Dmel;	100.017	36.75	1	18	18	38	1.69705e+07	634	69.8816	9.30518	YES	1.09962
me31B	FBpp0079565	type=protein; loc=2L:join(10239536..10239585,10240492..10240591,10240680..10241058,10241133..10241780,10241846..10242048); ID=FBpp0079565; name=me31B-PA; parent=FBgn0004419,FBtr0079975; dbxref=FlyBase:FBpp0079565,FlyBase_Annotation_IDs:CG4916-PA,GB_protein:AAF52881.2,REFSEQ:NP_523533,GB_protein:AAF52881,FlyMine:FBpp0079565,modMine:FBpp0079565; MD5=13bbcdb1c57fa984e14b75f6806749fc; length=459; rel…	98.8374	57.73	2	26	26	47	2.11163e+07	459	51.912	7.63525	YES	1.5428
CNBP	FBpp0071903	type=protein; loc=2R:complement(18823538..18824035); ID=FBpp0071903; name=CG3800-PA; parent=FBgn0034802,FBtr0071994; dbxref=FlyBase:FBpp0071903,FlyBase_Annotation_IDs:CG3800-PA,GB_protein:AAN16117.1,REFSEQ:NP_611739,GB_protein:AAN16117,FlyMine:FBpp0071903,modMine:FBpp0071903; MD5=bb7a9043605f10b680eff876933e605c; length=165; release=r5.47; species=Dmel;	95.8651	33.33	1	4	4	23	1.3848e+07	165	17.6028	8.646	YES	1.45806
GluProRS	FBpp0083898	type=protein; loc=3R:complement(19778012..19779100,19779168..19781027,19781428..19782490,19782548..19782719,19782868..19783785,19783965..19784007); ID=FBpp0083898; name=Aats-glupro-PA; parent=FBgn0005674,FBtr0084511; dbxref=FlyBase:FBpp0083898,FlyBase_Annotation_IDs:CG5394-PA,GB_protein:AAF56211.1,REFSEQ:NP_524471,GB_protein:AAF56211,FlyMine:FBpp0083898,modMine:FBpp0083898; MD5=82ee64df93ce7356fc…	94.5489	20.83	2	31	31	46	5.41727e+06	1714	189.293	8.63135	YES	1.74902
Cand1	FBpp0079643	type=protein; loc=2L:complement(10358307..10358437,10358502..10358648,10358711..10359938,10360003..10361361,10361422..10361584,10361666..10361955,10362014..10362397,10362463..10362507); ID=FBpp0079643; name=Cand1-PA; parent=FBgn0027568,FBtr0080054; dbxref=FlyBase:FBpp0079643,FlyBase_Annotation_IDs:CG5366-PA,GB_protein:AAF52924.1,REFSEQ:NP_609389,GB_protein:AAF52924,FlyMine:FBpp0079643,modMine:FBp…	93.62	25.32	1	25	25	38	7.26276e+06	1248	139.267	5.87158	YES	0.92602
None	FBpp0078562	type=protein; loc=3R:join(229127..229175,230191..230361,230423..231141,231202..231270,231323..231533,231589..231977); ID=FBpp0078562; name=lost-PB; parent=FBgn0263594,FBtr0078922; dbxref=FlyBase:FBpp0078562,FlyBase_Annotation_IDs:CG14648-PB,GB_protein:AAN13312.1,GB_protein:AAN13312,REFSEQ:NP_730830,GB_protein:AAN13312,FlyMine:FBpp0078562,modMine:FBpp0078562; MD5=141887384d5d74366022d9d89d196414; …	93.3461	37.01	2	17	17	33	1.53666e+07	535	58.925	9.31982	YES	0.84392
SmD2	FBpp0081234	type=protein; loc=3R:complement(2171001..2171358,2171493..2171494); ID=FBpp0081234; name=SmD2-PA; parent=FBgn0261789,FBtr0081737; dbxref=FlyBase:FBpp0081234,FlyBase_Annotation_IDs:CG1249-PA,GB_protein:AAF54135.1,REFSEQ:NP_649645,GB_protein:AAF54135,FlyMine:FBpp0081234,modMine:FBpp0081234; MD5=307e4daca795befba66ab64f080dbea8; length=119; release=r5.47; species=Dmel;	93.2959	63.03	1	10	10	28	3.31214e+07	119	13.4953	9.94971	YES	0.58073
bel	FBpp0081374	type=protein; loc=3R:complement(4481507..4481628,4481709..4483565,4483737..4484109,4485685..4485729); ID=FBpp0081374; name=bel-PA; parent=FBgn0263231,FBtr0081888; dbxref=FlyBase:FBpp0081374,FlyBase_Annotation_IDs:CG9748-PA,GB_protein:AAF54262.1,REFSEQ:NP_536783,GB_protein:AAF54262,FlyMine:FBpp0081374,modMine:FBpp0081374; MD5=7a5214f0ded2bee922609d09b676d354; length=798; release=r5.47; species=Dme…	92.3383	40.35	3	22	23	35	1.07412e+07	798	85.0293	7.53271	YES	1.18963
Droj2	FBpp0082219	type=protein; loc=3R:join(9209201..9210301,9210392..9210502); ID=FBpp0082219; name=Droj2-PA; parent=FBgn0038145,FBtr0082751; dbxref=FlyBase:FBpp0082219,FlyBase_Annotation_IDs:CG8863-PA,GB_protein:AAF54939.1,REFSEQ:NP_650283,GB_protein:AAF54939; MD5=efbff2329a246c0e487de7a3cf5fb77c; length=403; release=r5.47; species=Dmel;	91.5749	58.06	1	17	17	38	2.38778e+07	403	45.2016	6.48096	YES	1.40777
26-29-p	FBpp0075508	type=protein; loc=3L:join(13987452..13987500,13987891..13988880,13988960..13989570); ID=FBpp0075508; name=26-29-p-PA; parent=FBgn0250848,FBtr0075766; dbxref=FlyBase:FBpp0075508,FlyBase_Annotation_IDs:CG8947-PA,GB_protein:AAF49777.1,REFSEQ:NP_620470,GB_protein:AAF49777,FlyMine:FBpp0075508,modMine:FBpp0075508; MD5=f67ac419f61af6647ff7672410d97e4f; length=549; release=r5.47; species=Dmel;	88.9988	25.68	1	13	13	32	3.47609e+07	549	62.0903	6.7417	YES	0.82514
gammaTub37C	FBpp0080769	type=protein; loc=2L:complement(19184043..19184573,19184633..19185223,19185332..19185534,19185604..19185652); ID=FBpp0080769; name=gammaTub37C-PA; parent=FBgn0010097,FBtr0081228; dbxref=GB_protein:AAF53774.1,FlyBase:FBpp0080769,FlyBase_Annotation_IDs:CG17566-PA,REFSEQ:NP_476922,GB_protein:AAF53774,FlyMine:FBpp0080769,modMine:FBpp0080769; MD5=a8bf58883ebc102fb92907c179c1e129; length=457; release=r…	88.7379	42.45	2	15	15	31	1.09359e+07	457	51.2639	6.31592	YES	1.30981
Nup358	FBpp0084188	type=protein; loc=3R:join(21075353..21075424,21075945..21078957,21079014..21082015,21082077..21082577,21082647..21082779,21082844..21083851,21083923..21084281); ID=FBpp0084188; name=Nup358-PA; parent=FBgn0039302,FBtr0084813; dbxref=GB_protein:AAF56430.1,FlyBase:FBpp0084188,FlyBase_Annotation_IDs:CG11856-PA,GB_protein:AAF56430.2,REFSEQ:NP_651361,GB_protein:AAF56430,FlyMine:FBpp0084188,modMine:FBpp…	85.8774	13.99	2	29	29	37	5.58353e+06	2695	296.201	6.0874	YES	2.36726
eIF2gamma	FBpp0302537	type=protein; loc=3R:complement(11084089..11084164,11084232..11085105,11085172..11085408,11088269..11088443,11089004..11089069); ID=FBpp0302537; name=eIF-2gamma-PB; parent=FBgn0263740,FBtr0310386; dbxref=FlyBase:FBpp0302537,FlyBase_Annotation_IDs:CG43665-PB; MD5=ab5df4d5c73143be53d760bf73070cfe; length=475; release=r5.47; species=Dmel;	85.4633	48.84	18	19	20	33	1.01018e+07	475	51.4525	8.73389	YES	0.95606
Nph	FBpp0084971	type=protein; loc=3R:complement(25829492..25829626,25829712..25829879,25830026..25830171,25830304..25830325); ID=FBpp0084971; name=CG7911-PA; parent=FBgn0039735,FBtr0085606; dbxref=FlyBase:FBpp0084971,FlyBase_Annotation_IDs:CG7911-PA,GB_protein:AAF56987.1,REFSEQ:NP_651760,GB_protein:AAF56987,FlyMine:FBpp0084971,modMine:FBpp0084971; MD5=04e8200910019a5c495f95b2c9c991e6; length=156; release=r5.47; …	82.0025	57.05	1	8	8	28	6.86639e+07	156	17.3586	4.56396	YES	1.73731
Cp1	FBpp0292990	type=protein; loc=2R:join(9854437..9854474,9854535..9855246); ID=FBpp0292990; name=Cp1-PD; parent=FBgn0013770,FBtr0304021; dbxref=FlyBase:FBpp0292990,FlyBase_Annotation_IDs:CG6692-PD,REFSEQ:NP_001188921,GB_protein:ADV37168,FlyMine:FBpp0292990,modMine:FBpp0292990; MD5=863d5289f11c963167ff5c092ee09d3e; length=249; release=r5.47; species=Dmel;	80.681	51.41	3	11	11	29	1.91194e+07	249	27.0238	5.43994	YES	1.37709
Pp2A-29B	FBpp0099974	type=protein; loc=2L:join(8366311..8366394,8367096..8367249,8367312..8367730,8367797..8367871,8367931..8368696,8368758..8369030,8369716..8369720); ID=FBpp0099974; name=Pp2A-29B-PA; parent=FBgn0260439,FBtr0005088; dbxref=FlyBase_Annotation_IDs:CG17291-PA,FlyBase:FBpp0099974,GB_protein:AAF52650.2,REFSEQ:NP_001027227,GB_protein:AAF52650,FlyMine:FBpp0099974,modMine:FBpp0099974; MD5=c072439796746b65f5…	77.2977	37.9	2	21	21	33	2.07477e+07	591	65.3823	5.04639	YES	0.77521
RpLP0	FBpp0078134	type=protein; loc=3L:join(22069388..22069441,22069516..22070415); ID=FBpp0078134; name=RpLP0-PA; parent=FBgn0000100,FBtr0078481; dbxref=FlyBase:FBpp0078134,FlyBase_Annotation_IDs:CG7490-PA,GB_protein:AAF51807.1,REFSEQ:NP_524211,GB_protein:AAF51807,FlyMine:FBpp0078134,modMine:FBpp0078134; MD5=86e1796e988a2ee9e406941fb4905ecb; length=317; release=r5.47; species=Dmel;	75.09	44.16	1	12	12	29	1.43251e+07	317	34.1809	6.94678	YES	0.83938
CG10672	FBpp0076882	type=protein; loc=3L:complement(5133572..5133877,5133940..5134342,5134406..5134650); ID=FBpp0076882; name=CG10672-PA; parent=FBgn0035588,FBtr0077179; dbxref=FlyBase:FBpp0076882,FlyBase_Annotation_IDs:CG10672-PA,GB_protein:AAF50801.1,REFSEQ:NP_647946,GB_protein:AAF50801,FlyMine:FBpp0076882,modMine:FBpp0076882; MD5=24dc214a533168063cd933ef718c8b12; length=317; release=r5.47; species=Dmel;	75.0643	41.64	1	15	15	30	9.82489e+06	317	33.5967	9.33447	YES	1.04681
Chc	FBpp0073966	type=protein; loc=X:complement(15722305..15722535,15722596..15722682,15722749..15722915,15722985..15727286,15727525..15727732,15728156..15728197); ID=FBpp0073966; name=Chc-PA; parent=FBgn0000319,FBtr0074179; dbxref=FlyBase:FBpp0073966,FlyBase_Annotation_IDs:CG9012-PA,GB_protein:AAF48522.1,REFSEQ:NP_477042,GB_protein:AAF48522,FlyMine:FBpp0073966,modMine:FBpp0073966; MD5=7e1eb52b2f9f7ecf7169e3aba64…	72.4706	15.97	1	19	19	26	3.88418e+06	1678	191.055	5.71924	YES	1.27341
CG6084	FBpp0303937	type=protein; loc=3L:complement(11614158..11614203,11614314..11614522,11614583..11615066,11615133..11615275,11616648..11616716); ID=FBpp0303937; name=CG6084-PD; parent=FBgn0086254,FBtr0331547; dbxref=FlyBase:FBpp0303937,FlyBase_Annotation_IDs:CG6084-PD; MD5=8df3a3879c2af2121e49ab29baa803c9; length=316; release=r5.47; species=Dmel;	72.4324	64.24	4	20	20	40	1.99506e+07	316	35.8727	6.80029	YES	0.61948
ScsbetaA	FBpp0306436	type=protein; loc=3R:join(4764542..4764610,4765391..4765494,4766204..4766356,4766421..4766583,4766644..4766911,4767130..4767554,4767623..4767796); ID=FBpp0306436; name=skap-PG; parent=FBgn0037643,FBtr0334327; dbxref=FlyBase:FBpp0306436,FlyBase_Annotation_IDs:CG11963-PG; MD5=5b2c0a26b213381dfe03077d4e435146; length=451; release=r5.47; species=Dmel;	72.0919	30.82	3	12	12	23	1.42668e+07	451	48.9529	6.82959	YES	0.94828
Ranbp9	FBpp0081862	type=protein; loc=3R:join(7238416..7238554,7238637..7239281,7239336..7239754,7239813..7240364,7240424..7241212,7241270..7241782); ID=FBpp0081862; name=Ranbp9-PA; parent=FBgn0037894,FBtr0082386; dbxref=FlyBase:FBpp0081862,FlyBase_Annotation_IDs:CG5252-PA,GB_protein:AAF54632.1,REFSEQ:NP_650068,GB_protein:AAF54632,FlyMine:FBpp0081862,modMine:FBpp0081862; MD5=59926746a270deedc65b23920bf824ba; length=…	70.9836	22.3	1	19	19	27	3.79248e+06	1018	114.334	4.86865	YES	1.55765
eIF4E1	FBpp0076216	type=protein; loc=3L:complement(9392970..9393133,9393197..9393284,9393519..9393618,9393683..9394053,9395380..9395403); ID=FBpp0076216; name=eIF-4E-PC; parent=FBgn0015218,FBtr0076488; dbxref=FlyBase:FBpp0076216,FlyBase_Annotation_IDs:CG4035-PC,GB_protein:AAF50281.1,REFSEQ:NP_729480,GB_protein:AAF50281,FlyMine:FBpp0076216,modMine:FBpp0076216; MD5=c2e50134067f6eed268d2936a2ec0c56; length=248; releas…	70.8504	45.97	2	9	9	30	9.19534e+06	248	27.8099	5.38916	YES	1.17484
Idh3b	FBpp0083588	type=protein; loc=3R:complement(17842710..17842940,17843063..17843644,17843702..17843818,17844346..17844438,17844502..17844549,17844714..17844755); ID=FBpp0083588; name=CG6439-PA; parent=FBgn0038922,FBtr0084190; dbxref=FlyBase:FBpp0083588,FlyBase_Annotation_IDs:CG6439-PA,GB_protein:AAF55942.1,REFSEQ:NP_651000,GB_protein:AAF55942,FlyMine:FBpp0083588,modMine:FBpp0083588; MD5=65fb823f383e7f61910ebe1…	69.9655	40.27	1	12	12	27	1.40521e+07	370	40.3559	8.54346	YES	0.86498
LysRS	FBpp0071301	type=protein; loc=X:complement(9500506..9500586,9500653..9501600,9501662..9502325,9502752..9502783); ID=FBpp0071301; name=Aats-lys-PA; parent=FBgn0027084,FBtr0071366; dbxref=FlyBase:FBpp0071301,FlyBase_Annotation_IDs:CG12141-PA,GB_protein:AAN09255.1,REFSEQ:NP_572573,GB_protein:AAN09255,FlyMine:FBpp0071301,modMine:FBpp0071301; MD5=7a217c9fe3bfd072cd4704963c945458; length=574; release=r5.47; specie…	69.4775	36.93	2	17	17	29	4.68848e+06	574	64.6199	6.50732	YES	1.30925
Sod1	FBpp0075958	type=protein; loc=3L:complement(11105553..11105948,11106674..11106739); ID=FBpp0075958; name=Sod-PA; parent=FBgn0003462,FBtr0076229; dbxref=FlyBase:FBpp0075958,FlyBase_Annotation_IDs:CG11793-PA,GB_protein:AAF50095.1,REFSEQ:NP_476735,GB_protein:AAF50095,FlyMine:FBpp0075958,modMine:FBpp0075958; MD5=664bd08a7dfba355bbe0146992ae0f78; length=153; release=r5.47; species=Dmel;	69.3602	66.67	2	9	9	23	2.72349e+07	153	15.6887	6.11279	YES	1.51604
Tpi	FBpp0084949	type=protein; loc=3R:complement(25958964..25959170,25959232..25959768); ID=FBpp0084949; name=Tpi-PB; parent=FBgn0086355,FBtr0085583; dbxref=FlyBase:FBpp0084949,FlyBase_Annotation_IDs:CG2171-PB,GB_protein:AAN14219.1,REFSEQ:NP_788765,GB_protein:AAN14219,FlyMine:FBpp0084949,modMine:FBpp0084949; MD5=ba0689dd4b9e3ee9e9f857e6ee78c0e9; length=247; release=r5.47; species=Dmel;	66.095	61.54	2	14	14	28	1.99276e+07	247	26.6087	5.99854	YES	0.65024
CG6767	FBpp0076144	type=protein; loc=3L:complement(9677466..9677558,9677622..9677955,9678021..9678145,9679465..9679563,9682365..9682548,9687333..9687550); ID=FBpp0076144; name=CG6767-PA; parent=FBgn0036030,FBtr0076415; dbxref=FlyBase:FBpp0076144,FlyBase_Annotation_IDs:CG6767-PA,GB_protein:AAF50223.2,REFSEQ:NP_648345,GB_protein:AAF50223,FlyMine:FBpp0076144,modMine:FBpp0076144; MD5=02842902ffdd6b44a0351bd994d9a68e; l…	65.7688	44.29	7	12	12	26	3.08009e+07	350	38.2548	7.44482	YES	1.44312
Fs(2)Ket	FBpp0294037	type=protein; loc=2L:join(20735373..20735430,20736103..20736344,20736418..20737446,20737515..20738441,20738504..20738902); ID=FBpp0294037; name=Fs(2)Ket-PD; parent=FBgn0262743,FBtr0305586; dbxref=REFSEQ:NP_001246108,GB_protein:AFH03782,FlyBase:FBpp0294037,FlyBase_Annotation_IDs:CG2637-PD; MD5=4d0f51490dd0744fcf756f3edcd13c3f; length=884; release=r5.47; species=Dmel;	65.7511	22.06	1	15	15	27	1.10564e+07	884	98.6316	5.03369	YES	0.6157
Fkbp39	FBpp0082574	type=protein; loc=3R:complement(11157426..11158270,11158338..11158550,11158735..11158750); ID=FBpp0082574; name=FK506-bp1-PA; parent=FBgn0013269,FBtr0083120; dbxref=FlyBase:FBpp0082574,FlyBase_Annotation_IDs:CG6226-PA,GB_protein:AAF55171.2,REFSEQ:NP_524364,GB_protein:AAF55171,FlyMine:FBpp0082574,modMine:FBpp0082574; MD5=81da0d3b2da34b54d358bde310718f1a; length=357; release=r5.47; species=Dmel;	65.5707	30.81	1	14	14	28	1.92813e+07	357	39.3194	4.79248	YES	1.70624
GCS2alpha	FBpp0070057	type=protein; loc=X:complement(21471870..21472301,21472371..21473856,21474008..21474757,21475490..21475596); ID=FBpp0070057; name=CG14476-PB; parent=FBgn0027588,FBtr0070058; dbxref=GB_protein:AAF45432.1,FlyBase:FBpp0070057,FlyBase_Annotation_IDs:CG14476-PB,REFSEQ:NP_652145,GB_protein:AAF45432; MD5=d72770cd93520f388055fb0ab9d74c41; length=924; release=r5.47; species=Dmel;	62.0262	29.44	1	21	21	29	4.40808e+06	924	105.665	6.50732	YES	1.99152
CG2246	FBpp0307424	type=protein; loc=3R:complement(26418984..26419142,26419211..26419357,26419427..26419538,26420540..26420706,26420762..26421050,26421112..26421308); ID=FBpp0307424; name=CG2246-PP; parent=FBgn0039790,FBtr0335445; dbxref=FlyBase:FBpp0307424,FlyBase_Annotation_IDs:CG2246-PP; MD5=b03d18d8d33b850e3869ef832648f8e1; length=356; release=r5.47; species=Dmel;	61.4511	42.7	9	11	11	23	1.28027e+07	356	39.3323	7.25439	YES	1.78264
CkIIalpha	FBpp0110433	type=protein; loc=3L:23095352..23096362; ID=FBpp0110433; name=CkIIalpha-PD; parent=FBgn0264492,FBtr0111141; dbxref=FlyBase_Annotation_IDs:CG17520-PD,GB_protein:ABI31271,FlyBase:FBpp0110433; MD5=c486e73baf16af529dddb35d8eec70f8; length=336; release=r5.47; species=Dmel;	59.9522	52.08	1	12	12	24	1.42514e+07	336	39.9343	7.23975	YES	0.60588
Khc	FBpp0086328	type=protein; loc=2R:complement(12154769..12155209,12155281..12157160,12157299..12157758,12158844..12158990); ID=FBpp0086328; name=Khc-PA; parent=FBgn0001308,FBtr0087184; dbxref=GB_protein:AAF58029.1,FlyBase:FBpp0086328,FlyBase_Annotation_IDs:CG7765-PA,REFSEQ:NP_476590,GB_protein:AAF58029,FlyMine:FBpp0086328,modMine:FBpp0086328; MD5=4ad89c4c85a3bbd7f2e94c8acefb8757; length=975; release=r5.47; spe…	59.8456	20.92	1	17	17	24	3.88028e+06	975	110.331	5.77002	YES	0.74303
Not1	FBpp0111586	type=protein; loc=2R:complement(5455483..5455591,5456068..5456427,5456490..5457661,5457719..5460288,5460423..5461205,5461292..5462512,5462575..5463022); ID=FBpp0111586; name=Not1-PE; parent=FBgn0085436,FBtr0112674; dbxref=FlyBase:FBpp0111586,FlyBase_Annotation_IDs:CG34407-PE,REFSEQ:NP_001097244,GB_protein:ABV53741,FlyMine:FBpp0111586,modMine:FBpp0111586; MD5=bd5a5fe83829c00646149e0620497393; leng…	59.1382	8.96	4	16	16	22	1.9047e+06	2220	249.601	6.96143	YES	0.96123
Got1	FBpp0086371	type=protein; loc=2R:join(12026281..12026389,12027835..12027942,12028005..12028078,12028139..12029098); ID=FBpp0086371; name=Got1-PA; parent=FBgn0001124,FBtr0087232; dbxref=GB_protein:AAF58059.1,FlyBase:FBpp0086371,FlyBase_Annotation_IDs:CG8430-PA,REFSEQ:NP_611086,GB_protein:AAF58059,FlyMine:FBpp0086371,modMine:FBpp0086371; MD5=3328810910fee3de739c96928d076680; length=416; release=r5.47; species=…	59.1235	38.94	2	17	17	32	1.54862e+07	416	46.0583	7.53271	YES	1.5043
CG5214	FBpp0081834	type=protein; loc=3R:join(7070164..7070238,7070509..7070612,7070667..7070768,7070843..7071382,7071461..7071605,7071810..7072115,7072180..7072314); ID=FBpp0081834; name=CG5214-PA; parent=FBgn0037891,FBtr0082358; dbxref=FlyBase:FBpp0081834,FlyBase_Annotation_IDs:CG5214-PA,GB_protein:AAF54625.1,REFSEQ:NP_650064,GB_protein:AAF54625,FlyMine:FBpp0081834,modMine:FBpp0081834; MD5=a8bfa1db023d2a38baf625d9…	59.0295	25.21	1	9	9	22	8.01734e+06	468	49.8923	9.46631	YES	1.82885
CG10932	FBpp0071095	type=protein; loc=X:complement(7781471..7782703); ID=FBpp0071095; name=CG10932-PA; parent=FBgn0029969,FBtr0071143; dbxref=FlyBase:FBpp0071095,FlyBase_Annotation_IDs:CG10932-PA,GB_protein:AAF46282.1,REFSEQ:NP_572414,GB_protein:AAF46282,FlyMine:FBpp0071095,modMine:FBpp0071095; MD5=bef5e4c710ca6cf0f596015ea3f9824a; length=410; release=r5.47; species=Dmel;	58.7594	50	1	13	13	17	8.45007e+06	410	43.4426	8.67529	YES	1.01222
Echs1	FBpp0086770	type=protein; loc=2R:complement(9740555..9740620,9740686..9741410,9741607..9741703); ID=FBpp0086770; name=CG6543-PB; parent=FBgn0033879,FBtr0087644; dbxref=FlyBase:FBpp0086770,FlyBase_Annotation_IDs:CG6543-PB,GB_protein:AAF58327.1,REFSEQ:NP_725332,GB_protein:AAF58327,FlyMine:FBpp0086770; MD5=4b91cc34197b0b9aecbe45ee0af9f0af; length=295; release=r5.47; species=Dmel;	58.4581	38.98	1	10	10	22	1.85423e+07	295	31.5621	8.63135	YES	0.64458
CG5028	FBpp0084275	type=protein; loc=3R:join(21506689..21506745,21506843..21506920,21506988..21507767,21507827..21508013,21508078..21508153,21508780..21508810); ID=FBpp0084275; name=CG5028-PA; parent=FBgn0039358,FBtr0084901; dbxref=FlyBase:FBpp0084275,FlyBase_Annotation_IDs:CG5028-PA,GB_protein:AAF56494.2,REFSEQ:NP_651416,GB_protein:AAF56494,FlyMine:FBpp0084275,modMine:FBpp0084275; MD5=546fef11f6ea5fa5e5d6ad21b97ab…	58.2202	35.07	3	11	11	22	1.00002e+07	402	44.4035	6.80029	YES	0.95774
Sec23	FBpp0078359	type=protein; loc=3R:join(1475104..1475382,1475442..1476691,1476754..1476907,1476976..1477524,1478103..1478192); ID=FBpp0078359; name=sec23-PB; parent=FBgn0262125,FBtr0078710; dbxref=FlyBase:FBpp0078359,FlyBase_Annotation_IDs:CG1250-PB,GB_protein:AAF51979.2,REFSEQ:NP_730979,GB_protein:AAF51979; MD5=e1ae7f1fbbe2747f9ad1581afe53e349; length=773; release=r5.47; species=Dmel;	57.2478	16.69	3	8	8	19	3.99854e+06	773	86.7464	6.78564	YES	0.92727
Ubi-p5E	FBpp0070894	type=protein; loc=X:complement(6171177..6172781); ID=FBpp0070894; name=Ubi-p5E-PA; parent=FBgn0086558,FBtr0070933; dbxref=FlyBase:FBpp0070894,FlyBase_Annotation_IDs:CG32744-PA,GB_protein:AAF46142.3,REFSEQ:NP_727078,GB_protein:AAF46142,FlyMine:FBpp0070894,modMine:FBpp0070894; MD5=e647e40d6d877d42214ce3f015f4d7a0; length=534; release=r5.47; species=Dmel;	57.0167	77.34	7	8	8	36	6.0617e+07	534	59.9934	7.62061	YES	1.44921
CG8728	FBpp0087958	type=protein; loc=2R:complement(3824476..3824648,3824709..3825213,3825267..3825407,3825464..3825880,3825942..3826320,3826405..3826460); ID=FBpp0087958; name=CG8728-PA; parent=FBgn0033235,FBtr0088882; dbxref=FlyBase:FBpp0087958,FlyBase_Annotation_IDs:CG8728-PA,GB_protein:AAF59168.1,REFSEQ:NP_610333,GB_protein:AAF59168,FlyMine:FBpp0087958,modMine:FBpp0087958; MD5=f597e2b6e045ffbbfb79689b0e028677; l…	56.8144	37.41	1	12	12	19	6.62167e+06	556	61.011	7.12256	YES	0.69445
mod	FBpp0085233	type=protein; loc=3R:join(27878457..27878699,27878968..27879277,27879345..27880079,27880146..27880486); ID=FBpp0085233; name=mod-PA; parent=FBgn0002780,FBtr0085874; dbxref=FlyBase:FBpp0085233,FlyBase_Annotation_IDs:CG2050-PA,GB_protein:AAF57213.1,REFSEQ:NP_524614,GB_protein:AAF57213,FlyMine:FBpp0085233,modMine:FBpp0085233; MD5=0475f421fccdda40bdf90693f539fb01; length=542; release=r5.47; species=D…	55.8896	31.18	1	15	15	24	3.26609e+06	542	60.2732	5.42725	YES	0.91323
CG7461	FBpp0289511	type=protein; loc=2R:15192729..15194612; ID=FBpp0289511; name=CG7461-PB; parent=FBgn0034432,FBtr0300283; dbxref=REFSEQ:NP_611409,GB_protein:AAF57579,FlyBase:FBpp0289511,FlyBase_Annotation_IDs:CG7461-PB,FlyMine:FBpp0289511,modMine:FBpp0289511; MD5=20ccadaf1d700f223568deb25fdd0507; length=627; release=r5.47; species=Dmel;	54.3694	30.62	1	13	13	21	3.3406e+06	627	68.325	7.76709	YES	1.07394
alphaCOP	FBpp0072693	type=protein; loc=3L:complement(1641197..1643955,1644012..1644957); ID=FBpp0072693; name=alphaCop-PB; parent=FBgn0025725,FBtr0072811; dbxref=FlyBase:FBpp0072693,FlyBase_Annotation_IDs:CG7961-PB,GB_protein:AAF47535.1,REFSEQ:NP_728648,GB_protein:AAF47535; MD5=66c92cebeb44706586c8d2870900e903; length=1234; release=r5.47; species=Dmel;	54.3238	16.94	1	16	16	21	5.47067e+06	1234	139.241	7.6499	YES	1.32049
Thiolase	FBpp0072135	type=protein; loc=2R:complement(19754276..19755286,19755343..19755517,19755576..19755735,19755985..19756048); ID=FBpp0072135; name=Thiolase-PA; parent=FBgn0025352,FBtr0072226; dbxref=FlyBase:FBpp0072135,FlyBase_Annotation_IDs:CG4581-PA,GB_protein:AAF47083.1,REFSEQ:NP_477378,GB_protein:AAF47083,FlyMine:FBpp0072135,modMine:FBpp0072135; MD5=4c65024f55cc2ed72c1614ca8501ff36; length=469; release=r5.47…	53.6709	29.42	1	12	12	21	1.08994e+07	469	50.6094	9.14404	YES	1.04079
DNApol-epsilon58	FBpp0076789	type=protein; loc=3L:complement(5888845..5889716,5889774..5890479); ID=FBpp0076789; name=Pole2-PA; parent=FBgn0035644,FBtr0077081; dbxref=FlyBase:FBpp0076789,FlyBase_Annotation_IDs:CG10489-PA,GB_protein:AAF50735.1,REFSEQ:NP_647995,GB_protein:AAF50735,FlyMine:FBpp0076789,modMine:FBpp0076789; MD5=584b58b698932a5ac2bf90808c9fbbb5; length=525; release=r5.47; species=Dmel;	53.6438	36	1	15	15	22	3.68582e+06	525	58.7211	6.48096	YES	0.81326
Mapmodulin	FBpp0086001	type=protein; loc=2R:complement(13754715..13754758,13754831..13755064,13755792..13755874,13755937..13756313,13758834..13758881); ID=FBpp0086001; name=Mapmodulin-PB; parent=FBgn0034282,FBtr0086822; dbxref=FlyBase:FBpp0086001,FlyBase_Annotation_IDs:CG5784-PB,GB_protein:AAF57777.1,REFSEQ:NP_523780,GB_protein:AAF57777,FlyMine:FBpp0086001,modMine:FBpp0086001; MD5=88c1f9f86aab621cb93eae038c6c5ace; leng…	53.593	27.59	2	8	8	17	2.60726e+07	261	29.1587	4.2085	YES	1.63193
pont	FBpp0081704	type=protein; loc=3R:join(6088065..6088881,6088939..6089137,6089199..6089553); ID=FBpp0081704; name=pont-PA; parent=FBgn0040078,FBtr0082226; dbxref=FlyBase:FBpp0081704,FlyBase_Annotation_IDs:CG4003-PA,GB_protein:AAF54514.1,REFSEQ:NP_652608,GB_protein:AAF54514,FlyMine:FBpp0081704,modMine:FBpp0081704; MD5=44c3876ac3fbe345533b6b800122cc21; length=456; release=r5.47; species=Dmel;	52.8852	38.6	19	12	13	20	7.24028e+06	456	50.2106	7.34229	YES	0.75999
Inos	FBpp0088368	type=protein; loc=2R:complement(3342578..3342736,3342807..3343274,3343339..3343581,3343654..3344352,3346114..3346242); ID=FBpp0088368; name=Inos-PA; parent=FBgn0025885,FBtr0089329; dbxref=GB_protein:AAF59252.1,FlyBase:FBpp0088368,FlyBase_Annotation_IDs:CG11143-PA,REFSEQ:NP_477405,GB_protein:AAF59252,FlyMine:FBpp0088368,modMine:FBpp0088368; MD5=eac53558cf836df5402cb5bbc598ac9f; length=565; release…	50.9931	27.08	1	13	13	23	6.22738e+06	565	62.2108	6.22705	YES	0.73342
cathD	FBpp0087972	type=protein; loc=2R:complement(3709730..3709990,3710054..3710971); ID=FBpp0087972; name=cathD-PA; parent=FBgn0029093,FBtr0088898; dbxref=FlyBase:FBpp0087972,FlyBase_Annotation_IDs:CG1548-PA,GB_protein:AAF59186.1,REFSEQ:NP_652013,GB_protein:AAF59186,FlyMine:FBpp0087972,modMine:FBpp0087972; MD5=fbe176b5e485f5702cfdc5f320281c69; length=392; release=r5.47; species=Dmel;	50.922	45.15	1	12	12	18	9.4141e+06	392	42.4456	6.31592	YES	1.22708
Jabba	FBpp0289219	type=protein; loc=2R:complement(14645942..14646088,14646146..14646385,14646449..14646798,14646892..14647117); ID=FBpp0289219; name=CG42351-PB; parent=FBgn0259682,FBtr0299942; dbxref=FlyBase:FBpp0289219,FlyBase:FBpp0085823,FlyBase_Annotation_IDs:CG15092-PA,FlyBase_Annotation_IDs:CG42351-PB,REFSEQ:NP_611371,GB_protein:AAF57641,FlyMine:FBpp0289219,modMine:FBpp0289219; MD5=a1e6d7f784bc1fa67b39b27c9d5…	49.3427	36.56	7	11	11	19	6.18793e+06	320	35.9397	5.2876	YES	0.80825
Cul1	FBpp0087921	type=protein; loc=2R:join(3805469..3806344,3806406..3807452,3807509..3807910); ID=FBpp0087921; name=lin19-PC; parent=FBgn0015509,FBtr0088845; dbxref=GB_protein:AAM68871.1,FlyBase:FBpp0087921,FlyBase_Annotation_IDs:CG1877-PC,REFSEQ:NP_724623,GB_protein:AAM68871,FlyMine:FBpp0087921,modMine:FBpp0087921; MD5=2df26dc6266861e7dcd439fe97e2e485; length=774; release=r5.47; species=Dmel;	47.938	19.9	1	12	12	18	3.11626e+06	774	89.4548	7.89893	YES	1.29922
Nc73EF	FBpp0075028	type=protein; loc=3L:join(16952221..16952316,16952385..16952522,16952805..16952984,16954600..16954702,16955435..16955513,16955576..16955987,16956043..16956911,16956970..16957864,16957924..16958078,16960482..16960581); ID=FBpp0075028; name=Nc73EF-PG; parent=FBgn0010352,FBtr0075268; dbxref=FlyBase:FBpp0075028,FlyBase_Annotation_IDs:CG11661-PG,GB_protein:AAO41240.1,REFSEQ:NP_788519,GB_protein:AAO412…	47.0097	23.71	3	16	16	21	3.79304e+06	1008	112.514	6.88818	YES	0.91927
None	FBpp0304748	type=protein; loc=2L:join(15068406..15068429,15068483..15068870,15072338..15072627,15072687..15073430,15073489..15073702,15073767..15074038,15074110..15074163); ID=FBpp0304748; name=vas-PC; parent=FBgn0262526,FBtr0332472; dbxref=FlyBase:FBpp0304748,FlyBase_Annotation_IDs:CG43081-PC; MD5=4d8f61b2fd2fae122b043b6d6b827996; length=661; release=r5.47; species=Dmel;	46.761	31.01	1	17	18	23	3.79858e+06	661	72.2867	5.65576	YES	1.41205
DNApol-delta	FBpp0075277	type=protein; loc=3L:complement(15977486..15980708,15980763..15980818); ID=FBpp0075277; name=DNApol-delta-PA; parent=FBgn0263600,FBtr0075522; dbxref=FlyBase:FBpp0075277,FlyBase_Annotation_IDs:CG5949-PA,GB_protein:AAF49555.1,REFSEQ:NP_524099,GB_protein:AAF49555,FlyMine:FBpp0075277,modMine:FBpp0075277; MD5=b37947694ade37471461aac102b200c8; length=1092; release=r5.47; species=Dmel;	46.7486	19.23	1	20	20	25	5.33675e+06	1092	124.825	6.91748	YES	1.227
GCS2beta	FBpp0080551	type=protein; loc=2L:complement(17482447..17483090,17483156..17484158); ID=FBpp0080551; name=CG6453-PA; parent=FBgn0032643,FBtr0080998; dbxref=FlyBase:FBpp0080551,FlyBase_Annotation_IDs:CG6453-PA,GB_protein:AAF53621.1,REFSEQ:NP_609844,GB_protein:AAF53621,FlyMine:FBpp0080551,modMine:FBpp0080551; MD5=1885d8b8d8eecbe263c7529464d27dbd; length=548; release=r5.47; species=Dmel;	45.5915	20.07	1	11	11	21	3.51782e+06	548	61.5012	4.4624	YES	1.12707
Hrb27C	FBpp0078974	type=protein; loc=2L:join(6923906..6924400,6924685..6925455); ID=FBpp0078974; name=Hrb27C-PA; parent=FBgn0004838,FBtr0079346; dbxref=FlyBase:FBpp0078974,FlyBase_Annotation_IDs:CG10377-PA,GB_protein:AAF52456.1,REFSEQ:NP_476869,GB_protein:AAF52456; MD5=b3cbf4123650d1cce713c03daf50563c; length=421; release=r5.47; species=Dmel;	45.2622	34.44	1	9	9	16	9.96834e+06	421	44.7417	6.80029	YES	0.73621
Usp7	FBpp0073474	type=protein; loc=X:complement(11918341..11919090,11919147..11920544,11920659..11921900); ID=FBpp0073474; name=Usp7-PB; parent=FBgn0030366,FBtr0073641; dbxref=FlyBase:FBpp0073474,FlyBase_Annotation_IDs:CG1490-PB,GB_protein:AAF48134.1,REFSEQ:NP_572779,GB_protein:AAF48134,FlyMine:FBpp0073474,modMine:FBpp0073474; MD5=70b16b9e2dbd10f98979dd088469453c; length=1129; release=r5.47; species=Dmel;	44.8159	20.73	1	17	17	20	2.4858e+06	1129	130.365	6.03662	YES	0.7166
Pp1-87B	FBpp0082067	type=protein; loc=3R:complement(8250502..8251410); ID=FBpp0082067; name=Pp1-87B-PA; parent=FBgn0004103,FBtr0082595; dbxref=FlyBase:FBpp0082067,FlyBase_Annotation_IDs:CG5650-PA,GB_protein:AAF54810.1,REFSEQ:NP_524937,GB_protein:AAF54810,FlyMine:FBpp0082067,modMine:FBpp0082067; MD5=2ac6140bf997e08f4d48b56e2ab79777; length=302; release=r5.47; species=Dmel;	44.7134	29.14	16	2	8	15	3.90077e+06	302	34.5192	5.59229	YES	0.90745
AspRS	FBpp0086897	type=protein; loc=2R:join(8768295..8768375,8768455..8768780,8769013..8770037,8770247..8770410); ID=FBpp0086897; name=Aats-asp-PA; parent=FBgn0002069,FBtr0087784; dbxref=FlyBase:FBpp0086897,FlyBase_Annotation_IDs:CG3821-PA,GB_protein:AAF58445.1,REFSEQ:NP_476609,GB_protein:AAF58445,FlyMine:FBpp0086897,modMine:FBpp0086897; MD5=d591e774a6a00e15b123c851058b06b9; length=531; release=r5.47; species=Dmel;	44.3309	31.26	1	11	11	16	7.32198e+06	531	59.0222	6.81494	YES	0.72284
Rm62	FBpp0078299	type=protein; loc=3R:complement(1826885..1827082,1827280..1827458,1829395..1829633,1829739..1830848,1833759..1833760); ID=FBpp0078299; name=Rm62-PD; parent=FBgn0003261,FBtr0078650; dbxref=FlyBase:FBpp0078299,FlyBase_Annotation_IDs:CG10279-PD,GB_protein:AAN14331.1,REFSEQ:NP_731031,GB_protein:AAN14331,FlyMine:FBpp0078299,modMine:FBpp0078299; MD5=7da5c88a05d9a4bdcff237a8d39c693a; length=575; release…	44.2089	33.74	8	14	15	22	6.10768e+06	575	62.4355	9.56885	YES	1.02317
14-3-3zeta	FBpp0087502	type=protein; loc=2R:join(5991853..5991914,5992222..5992335,5992446..5992572,5993207..5993330,5993446..5993609,5994972..5995127); ID=FBpp0087502; name=14-3-3zeta-PD; parent=FBgn0004907,FBtr0088414; dbxref=FlyBase_Annotation_IDs:CG17870-PD,FlyBase:FBpp0087502,GB_protein:AAM71060.1,REFSEQ:NP_476885,GB_protein:AAM71060; MD5=f196cab6a894ca73c510c5280d765fbc; length=248; release=r5.47; species=Dmel;	44.1905	37.9	2	1	8	16	1.31521e+07	248	28.2101	4.88135	YES	0.69933
Nup107	FBpp0079710	type=protein; loc=2L:complement(10733344..10733708,10733773..10735945); ID=FBpp0079710; name=Nup107-PA; parent=FBgn0027868,FBtr0080121; dbxref=FlyBase:FBpp0079710,FlyBase_Annotation_IDs:CG6743-PA,GB_protein:AAF53002.1,REFSEQ:NP_609446,GB_protein:AAF53002,FlyMine:FBpp0079710,modMine:FBpp0079710; MD5=b4631c73d74b1af4b8c6eee3e18b129b; length=845; release=r5.47; species=Dmel;	43.531	20.24	1	14	14	19	3.92188e+06	845	97.3204	5.93506	YES	1.04211
ArgRS	FBpp0073965	type=protein; loc=X:complement(15735875..15737024,15737088..15737417,15737476..15737822,15737886..15738014,15738073..15738114); ID=FBpp0073965; name=Aats-arg-PA; parent=FBgn0027093,FBtr0074178; dbxref=FlyBase:FBpp0073965,FlyBase_Annotation_IDs:CG9020-PA,GB_protein:AAF48524.1,REFSEQ:NP_573081,GB_protein:AAF48524,FlyMine:FBpp0073965,modMine:FBpp0073965; MD5=e5e47dc220f38c592ce0c80be6021dff; length=…	43.3811	24.81	1	14	14	19	2.68579e+06	665	75.5291	7.44482	YES	0.93723
eIF3i	FBpp0078689	type=protein; loc=2L:complement(4966481..4966968,4967024..4967513,4967691..4967693); ID=FBpp0078689; name=Trip1-PA; parent=FBgn0015834,FBtr0079053; dbxref=GB_protein:AAF52183.1,FlyBase:FBpp0078689,FlyBase_Annotation_IDs:CG8882-PA,REFSEQ:NP_523478,GB_protein:AAF52183,FlyMine:FBpp0078689,modMine:FBpp0078689; MD5=b677f500e9ee1074518bd3203c0456f2; length=326; release=r5.47; species=Dmel;	43.3612	32.52	1	7	7	13	3.61595e+06	326	36.1366	5.33838	YES	0.87726
eIF3l	FBpp0075754	type=protein; loc=3L:complement(12136651..12136785,12136845..12137817,12137872..12138350,12139056..12139088); ID=FBpp0075754; name=CG5642-PA; parent=FBgn0036258,FBtr0076022; dbxref=FlyBase:FBpp0075754,FlyBase_Annotation_IDs:CG5642-PA,GB_protein:AAF49952.1,REFSEQ:NP_648553,GB_protein:AAF49952,FlyMine:FBpp0075754,modMine:FBpp0075754; MD5=2d6fc2eeccd40d5d11351a6b24b74340; length=539; release=r5.47; …	42.9554	17.25	1	8	8	16	4.23751e+06	539	63.1824	5.96045	YES	1.19181
Prp19	FBpp0085902	type=protein; loc=2R:complement(14334972..14335116,14336977..14338330,14338395..14338413); ID=FBpp0085902; name=Prp19-PA; parent=FBgn0261119,FBtr0086723; dbxref=FlyBase:FBpp0085902,FlyBase_Annotation_IDs:CG5519-PA,GB_protein:AAF57684.1,REFSEQ:NP_523783,GB_protein:AAF57684,FlyMine:FBpp0085902,modMine:FBpp0085902; MD5=0c3487754cd63a1e17f46fe83bb9ed50; length=505; release=r5.47; species=Dmel;	42.5981	27.92	5	9	10	18	3.82045e+06	505	55.1644	6.90283	YES	1.41931
tws	FBpp0081666	type=protein; loc=3R:complement(5953869..5954237,5954352..5955155,5955217..5955368,5958937..5958943); ID=FBpp0081666; name=tws-PB; parent=FBgn0004889,FBtr0082188; dbxref=FlyBase:FBpp0081666,FlyBase_Annotation_IDs:CG6235-PB,GB_protein:AAF54499.3,REFSEQ:NP_599113,GB_protein:AAF54499,FlyMine:FBpp0081666,modMine:FBpp0081666; MD5=deeb31e335286a120cae461bd65efbb3; length=443; release=r5.47; species=Dme…	42.2401	22.12	2	9	9	15	9.79559e+06	443	50.7573	6.41748	YES	0.64921
eIF2alpha	FBpp0074075	type=protein; loc=X:complement(16339588..16339918,16340218..16340912); ID=FBpp0074075; name=eIF-2alpha-PA; parent=FBgn0261609,FBtr0074300; dbxref=FlyBase:FBpp0074075,FlyBase_Annotation_IDs:CG9946-PA,GB_protein:AAF48615.1,REFSEQ:NP_573130,GB_protein:AAF48615,FlyMine:FBpp0074075,modMine:FBpp0074075; MD5=e3f0b632583d5204c5d718cb0d2136ca; length=341; release=r5.47; species=Dmel;	42.1817	48.39	1	15	15	21	6.32544e+06	341	38.6217	4.94482	YES	0.67196
Klp61F	FBpp0072616	type=protein; loc=3L:complement(1241968..1241991,1242076..1242327,1242392..1243602,1243668..1245000,1245194..1245494,1245561..1245640); ID=FBpp0072616; name=Klp61F-PA; parent=FBgn0004378,FBtr0072733; dbxref=GB_protein:AAF47458.2,FlyBase:FBpp0072616,FlyBase_Annotation_IDs:CG9191-PA,REFSEQ:NP_476818,GB_protein:AAF47458,FlyMine:FBpp0072616,modMine:FBpp0072616; MD5=0a56cdc869c38f45b19de005c5a8f684; l…	41.7816	17.54	2	14	14	17	2.18801e+06	1066	121.088	6.43018	YES	0.60228
RanBPM	FBpp0087357	type=protein; loc=2R:join(6319177..6319420,6320544..6320708,6320780..6320970,6321047..6321228,6321292..6321404,6321466..6321617,6321676..6321878,6321932..6322095,6322157..6322290,6322423..6322534,6322591..6322727); ID=FBpp0087357; name=RanBPM-PC; parent=FBgn0262114,FBtr0088262; dbxref=FlyBase:FBpp0087357,GB_protein:AAM68758.1,FlyBase_Annotation_IDs:CG11763-PC,FlyBase_Annotation_IDs:CG42236-PC,REF…	41.4018	30.1	5	10	10	16	6.0617e+06	598	66.3785	6.68311	YES	1.32669
14-3-3zeta	FBpp0087500	type=protein; loc=2R:join(5991853..5991914,5992222..5992335,5992446..5992572,5993207..5993330,5993794..5993957,5994972..5995127); ID=FBpp0087500; name=14-3-3zeta-PB; parent=FBgn0004907,FBtr0088412; dbxref=FlyBase_Annotation_IDs:CG17870-PB,FlyBase:FBpp0087500,GB_protein:AAM71062.1,REFSEQ:NP_724886,GB_protein:AAM71062; MD5=c0cf7f1b1a36a7ad910e39ad294a47c6; length=248; release=r5.47; species=Dmel;	40.3504	37.9	2	2	9	16	1.30298e+07	248	28.2651	4.93213	YES	0.67632
CG12702	FBpp0074578	type=protein; loc=X:complement(19653404..19653697,19653765..19653999,19654068..19654462,19654521..19655231,19655289..19656266); ID=FBpp0074578; name=CG12702-PA; parent=FBgn0031070,FBtr0074809; dbxref=FlyBase:FBpp0074578,FlyBase_Annotation_IDs:CG12702-PA,GB_protein:AAF49019.1,REFSEQ:NP_608355,GB_protein:AAF49019,FlyMine:FBpp0074578,modMine:FBpp0074578; MD5=1333272c2016065b4bb64393430ba3d4; length=…	39.9298	18.51	1	11	11	15	3.2331e+06	870	97.1113	6.7124	YES	1.10772
Grip84	FBpp0074546	type=protein; loc=X:complement(19455610..19455828,19456725..19457046,19457109..19458151,19458219..19458725,19458806..19459174); ID=FBpp0074546; name=Grip84-PC; parent=FBgn0026430,FBtr0074777; dbxref=FlyBase:FBpp0074546,FlyBase_Annotation_IDs:CG3917-PC,GB_protein:AAN09502.1,REFSEQ:NP_523409,GB_protein:AAN09502,FlyMine:FBpp0074546,modMine:FBpp0074546; MD5=8b169b38f73f0df667f358b998f203c3; length=81…	39.8186	17.83	5	12	12	16	4.01892e+06	819	94.6178	6.44287	YES	1.24695
Eb1	FBpp0089088	type=protein; loc=2R:join(2640169..2640289,2640348..2640493,2641685..2641943,2642210..2642349,2642404..2642486,2642550..2642622,2642690..2642740); ID=FBpp0089088; name=Eb1-PE; parent=FBgn0027066,FBtr0086131; dbxref=FlyBase:FBpp0089088,FlyBase_Annotation_IDs:CG3265-PE,GB_protein:AAS64780.1,REFSEQ:NP_995752,GB_protein:AAS64780,FlyMine:FBpp0089088,modMine:FBpp0089088; MD5=4ba3b715cbf136e47893ba2544d…	38.7539	38.62	3	9	11	17	4.31203e+06	290	32.4679	5.33838	YES	0.81933
RpII140	FBpp0082353	type=protein; loc=3R:join(9951669..9951690,9951818..9953986,9954062..9954996,9955056..9955460); ID=FBpp0082353; name=RpII140-PA; parent=FBgn0262955,FBtr0082892; dbxref=FlyBase:FBpp0082353,FlyBase_Annotation_IDs:CG3180-PA,GB_protein:AAF55024.1,REFSEQ:NP_476706,GB_protein:AAF55024,FlyMine:FBpp0082353,modMine:FBpp0082353; MD5=e111e1ececb7182e141885833544dc9b; length=1176; release=r5.47; species=Dmel;	37.227	12.59	1	11	11	15	2.98719e+06	1176	133.957	7.04932	YES	1.14931
Nup93-2	FBpp0082467	type=protein; loc=3R:complement(10721446..10722112,10722175..10723556,10723610..10723790,10723849..10724009); ID=FBpp0082467; name=CG7262-PA; parent=FBgn0038274,FBtr0083008; dbxref=FlyBase:FBpp0082467,FlyBase_Annotation_IDs:CG7262-PA,GB_protein:AAF55113.1,REFSEQ:NP_650404,GB_protein:AAF55113,FlyMine:FBpp0082467,modMine:FBpp0082467; MD5=d1077292a165539f529ebe7ec6557ca8; length=796; release=r5.47; …	36.7797	12.44	1	7	7	12	1.19192e+06	796	90.5414	7.15186	YES	0.97474
eIF5	FBpp0089137	type=protein; loc=X:complement(15881318..15882022,15882101..15882577,15882650..15882862); ID=FBpp0089137; name=eIF5-PD; parent=FBgn0030719,FBtr0074147; dbxref=GB_protein:AAS65379.1,FlyBase:FBpp0089137,FlyBase_Annotation_IDs:CG9177-PD,REFSEQ:NP_996480,GB_protein:AAS65379; MD5=c8b05d868e791e75a06baf979dd74b31; length=464; release=r5.47; species=Dmel;	35.4277	22.2	1	10	10	15	4.14065e+06	464	51.6682	5.26221	YES	0.6052
RfC4	FBpp0073120	type=protein; loc=3L:complement(4134936..4135766,4135819..4135983); ID=FBpp0073120; name=RfC4-PA; parent=FBgn0260985,FBtr0073264; dbxref=GB_protein:AAF47843.1,FlyBase:FBpp0073120,FlyBase_Annotation_IDs:CG14999-PA,REFSEQ:NP_523915,GB_protein:AAF47843,FlyMine:FBpp0073120,modMine:FBpp0073120; MD5=539ad9f990f4982aa061c4160327cc69; length=331; release=r5.47; species=Dmel;	34.3076	22.05	1	5	5	10	2.3503e+06	331	37.1495	7.72314	YES	1.05718
CG8858	FBpp0087116	type=protein; loc=2R:complement(8080078..8081523,8081578..8082809,8082875..8083513,8083579..8083941,8083995..8084461,8084524..8085009,8085065..8085945,8086052..8086182,8086308..8086335); ID=FBpp0087116; name=CG8858-PA; parent=FBgn0033698,FBtr0088008; dbxref=FlyBase:FBpp0087116,FlyBase_Annotation_IDs:CG8858-PA,GB_protein:AAF58554.1,REFSEQ:NP_610746,GB_protein:AAF58554,FlyMine:FBpp0087116,modMine:F…	34.3004	9.95	1	14	14	16	2.30961e+06	1890	211.953	6.85889	YES	0.70636
Pih1D1	FBpp0088847	type=protein; loc=2L:complement(12713340..12713375,12713443..12713586,12713650..12714296,12721451..12721562,12721653..12721721); ID=FBpp0088847; name=CG5792-PA; parent=FBgn0032455,FBtr0089908; dbxref=FlyBase_Annotation_IDs:CG5792-PA,FlyBase:FBpp0088847,GB_protein:AAF53221,REFSEQ:NP_609590,FlyMine:FBpp0088847,modMine:FBpp0088847; MD5=d1cd63aa5e5786076f356b018e8c5940; length=335; release=r5.47; spe…	33.874	28.06	2	6	6	12	3.04684e+06	335	37.9974	7.84033	YES	0.99262
Cul2	FBpp0085254	type=protein; loc=2L:join(21659154..21659272,21659840..21660064,21660123..21661200,21661348..21661465,21661530..21661636,21662084..21662452,21662518..21662631,21662689..21662820); ID=FBpp0085254; name=Cul-2-PA; parent=FBgn0032956,FBtr0085899; dbxref=GB_protein:AAF57224.3,FlyBase:FBpp0085254,FlyBase_Annotation_IDs:CG1512-PA,REFSEQ:NP_724352,GB_protein:AAF57224; MD5=111ab9f95c41e5591549c78a08af3942…	33.7108	17.4	1	11	11	16	2.40707e+06	753	87.3176	6.91748	YES	1.01199
eIF3m	FBpp0086705	type=protein; loc=2R:complement(10050703..10051641,10051696..10051875,10051992..10052036); ID=FBpp0086705; name=Tango7-PA; parent=FBgn0033902,FBtr0087579; dbxref=FlyBase:FBpp0086705,FlyBase_Annotation_IDs:CG8309-PA,GB_protein:AAF58289.1,REFSEQ:NP_610932,GB_protein:AAF58289,FlyMine:FBpp0086705,modMine:FBpp0086705; MD5=70f5e58e540f3dd516e760c35ced9adc; length=387; release=r5.47; species=Dmel;	33.7085	25.32	1	8	8	12	4.09964e+06	387	44.0586	5.70654	YES	0.8655
CG3902	FBpp0074843	type=protein; loc=3L:complement(18886442..18887065,18887456..18887934,18891044..18891149,18891240..18891275); ID=FBpp0074843; name=CG3902-PA; parent=FBgn0036824,FBtr0075076; dbxref=FlyBase:FBpp0074843,FlyBase_Annotation_IDs:CG3902-PA,GB_protein:AAF49216.1,REFSEQ:NP_649069,GB_protein:AAF49216,FlyMine:FBpp0074843,modMine:FBpp0074843; MD5=b58ed00f94cb2f7450612774cc8ba8a0; length=414; release=r5.47; …	32.9573	21.26	1	7	7	13	2.42581e+06	414	45.337	6.7124	YES	1.00344
Lam	FBpp0078733	type=protein; loc=2L:join(5543332..5543794,5544038..5544741,5544807..5545508); ID=FBpp0078733; name=Lam-PA; parent=FBgn0002525,FBtr0079100; dbxref=FlyBase:FBpp0078733,FlyBase_Annotation_IDs:CG6944-PA,GB_protein:AAF52262.1,REFSEQ:NP_476616,GB_protein:AAF52262,FlyMine:FBpp0078733,modMine:FBpp0078733; MD5=3c317e8fc67e7c24cc1bba84fa2623e5; length=622; release=r5.47; species=Dmel;	32.9182	21.06	1	9	9	13	1.76698e+06	622	71.2574	6.46826	YES	1.08553
UQCR-C2	FBpp0075069	type=protein; loc=3L:join(16577500..16577544,16577689..16577822,16577879..16578182,16578285..16579124); ID=FBpp0075069; name=CG4169-PA; parent=FBgn0250814,FBtr0075309; dbxref=GB_protein:AAF49444.1,FlyBase:FBpp0075069,FlyBase_Annotation_IDs:CG4169-PA,REFSEQ:NP_648905,GB_protein:AAF49444,FlyMine:FBpp0075069,modMine:FBpp0075069; MD5=c89c08293aa606332e429c50fa8be9d2; length=440; release=r5.47; specie…	32.3364	29.32	1	8	8	12	2.30154e+06	440	45.3879	9.43701	YES	0.78312
RpS18	FBpp0085585	type=protein; loc=2R:join(16151613..16151615,16151752..16151937,16151998..16152267); ID=FBpp0085585; name=RpS18-PB; parent=FBgn0010411,FBtr0086273; dbxref=FlyBase:FBpp0085585,FlyBase_Annotation_IDs:CG8900-PB,GB_protein:AAM68401.1,REFSEQ:NP_725943,GB_protein:AAM68401; MD5=97ba9ef101737c9989d87e4dd680b173; length=152; release=r5.47; species=Dmel;	32.1749	49.34	1	10	10	14	7.89272e+06	152	17.6006	10.4771	YES	0.75106
Prx3	FBpp0082927	type=protein; loc=3R:complement(13371113..13371575,13371632..13371773,13371905..13371971,13372078..13372110); ID=FBpp0082927; name=Prx3-PA; parent=FBgn0038519,FBtr0083503; dbxref=FlyBase:FBpp0082927,FlyBase_Annotation_IDs:CG5826-PA,GB_protein:AAF55431.2,REFSEQ:NP_524387,GB_protein:AAF55431,FlyMine:FBpp0082927,modMine:FBpp0082927; MD5=edc0aff9537d1e3a9ffd4b9b8035fc69; length=234; release=r5.47; sp…	31.4093	46.58	1	8	8	12	1.24605e+07	234	26.3628	7.48877	YES	0.68538
rept	FBpp0074756	type=protein; loc=3L:19248615..19250060; ID=FBpp0074756; name=rept-PA; parent=FBgn0040075,FBtr0074988; dbxref=GB_protein:AAF49182.1,FlyBase:FBpp0074756,FlyBase_Annotation_IDs:CG9750-PA,REFSEQ:NP_524156,GB_protein:AAF49182,FlyMine:FBpp0074756,modMine:FBpp0074756; MD5=a3ea44727bd62e2721bb3d2ec2a0204f; length=481; release=r5.47; species=Dmel;	30.7426	25.36	1	11	11	14	4.76238e+06	481	53.5076	5.84619	YES	0.66538
CG7546	FBpp0293610	type=protein; loc=3L:join(7504477..7504542,7504611..7504728,7504805..7505016,7505073..7505828,7505886..7506492,7506918..7507454,7507749..7508681,7508741..7508877,7508971..7509150,7509216..7509566); ID=FBpp0293610; name=CG7546-PE; parent=FBgn0035793,FBtr0305073; dbxref=REFSEQ:NP_001246659,GB_protein:AFH04330,FlyBase:FBpp0293610,FlyBase_Annotation_IDs:CG7546-PE,modMine:FBpp0293610; MD5=d1f8fbf44c42…	30.3132	14.41	8	8	8	12	2.50991e+06	1298	138.034	5.90967	YES	0.89103
Prosalpha7	FBpp0089041	type=protein; loc=2R:complement(5734236..5734410,5734578..5735143,5735202..5735222); ID=FBpp0089041; name=Prosalpha7-PA; parent=FBgn0023175,FBtr0089998; dbxref=FlyBase:FBpp0089041,FlyBase_Annotation_IDs:CG1519-PA,GB_protein:AAF58889.1,REFSEQ:NP_724834,GB_protein:AAF58889,FlyMine:FBpp0089041,modMine:FBpp0089041; MD5=788b2e850a21fc0b3ab391936e1f1677; length=253; release=r5.47; species=Dmel;	29.707	37.15	1	8	8	13	3.08499e+06	253	27.658	5.69385	YES	0.81712
Aos1	FBpp0082065	type=protein; loc=3R:complement(8258317..8258794,8258851..8259279,8259347..8259453); ID=FBpp0082065; name=Aos1-PA; parent=FBgn0029512,FBtr0082593; dbxref=FlyBase:FBpp0082065,FlyBase_Annotation_IDs:CG12276-PA,GB_protein:AAF54815.1,REFSEQ:NP_650198,GB_protein:AAF54815,FlyMine:FBpp0082065,modMine:FBpp0082065; MD5=3ceef55d3e7207776adc3ecc0c750f76; length=337; release=r5.47; species=Dmel;	29.4919	25.52	1	7	7	11	4.20343e+06	337	37.6497	5.43994	YES	0.82376
Trx-2	FBpp0079436	type=protein; loc=2L:join(9613517..9613540,9615302..9615448,9615532..9615681); ID=FBpp0079436; name=Trx-2-PB; parent=FBgn0040070,FBtr0079839; dbxref=FlyBase:FBpp0079436,FlyBase_Annotation_IDs:CG31884-PB,GB_protein:AAN10701.1,REFSEQ:NP_723475,GB_protein:AAN10701,modMine:FBpp0079436; MD5=45032e07a1124821fec6bc4622db2195; length=106; release=r5.47; species=Dmel;	29.0038	30.19	1	5	5	11	1.19504e+07	106	11.729	4.88135	YES	0.68728
nudC	FBpp0075087	type=protein; loc=3L:join(16801645..16801719,16801795..16802078,16802268..16802457,16812007..16812404,16812468..16812519); ID=FBpp0075087; name=nudC-PA; parent=FBgn0021768,FBtr0075328; dbxref=FlyBase:FBpp0075087,FlyBase_Annotation_IDs:CG9710-PA,GB_protein:AAF49407.2,REFSEQ:NP_648923,GB_protein:AAF49407,FlyMine:FBpp0075087,modMine:FBpp0075087; MD5=02b21e337a054a8020ac4d622dabdb4f; length=332; rele…	28.9653	27.41	1	8	8	14	5.16803e+06	332	37.7684	5.64307	YES	0.66994
Nrd1	FBpp0073438	type=protein; loc=X:complement(11759138..11760344,11760410..11760694,11760762..11762522,11762580..11762770); ID=FBpp0073438; name=CG2025-PA; parent=FBgn0030344,FBtr0073601; dbxref=FlyBase:FBpp0073438,FlyBase_Annotation_IDs:CG2025-PA,GB_protein:AAF48105.2,REFSEQ:NP_572757,GB_protein:AAF48105,FlyMine:FBpp0073438,modMine:FBpp0073438; MD5=a2e75f946ce706a12fa36e93851e4182; length=1147; release=r5.47; …	28.4901	10.46	1	9	9	12	3.5405e+06	1147	132.679	5.14795	YES	0.64516
bur	FBpp0290556	type=protein; loc=2L:complement(21174874..21174975,21175033..21175224,21175280..21175681,21175741..21175933,21176007..21176376,21176509..21176605,21176671..21176971,21177205..21177509,21177571..21177660); ID=FBpp0290556; name=bur-PB; parent=FBgn0000239,FBtr0301342; dbxref=REFSEQ:NP_620114,GB_protein:AAF53975,FlyBase:FBpp0290556,FlyBase_Annotation_IDs:CG9242-PB,FlyMine:FBpp0290556,modMine:FBpp0290…	28.4819	16.4	1	7	7	9	3.79082e+06	683	76.7421	6.80029	YES	0.70145
SmD1	FBpp0075684	type=protein; loc=3L:complement(12726723..12727083,12727603..12727616); ID=FBpp0075684; name=SmD1-PA; parent=FBgn0261933,FBtr0075952; dbxref=FlyBase:FBpp0075684,FlyBase_Annotation_IDs:CG10753-PA,GB_protein:AAF49893.1,REFSEQ:NP_524774,GB_protein:AAF49893,FlyMine:FBpp0075684,modMine:FBpp0075684; MD5=5917eb4ace2fb56ebbc78a69020216b1; length=124; release=r5.47; species=Dmel;	28.1074	36.29	1	3	3	9	5.02852e+06	124	13.7876	11.6489	YES	0.08796
wmd	FBpp0072023	type=protein; loc=2R:complement(19432587..19432786,19432849..19433514,19435013..19435133); ID=FBpp0072023; name=wmd-PA; parent=FBgn0034876,FBtr0072114; dbxref=FlyBase:FBpp0072023,FlyBase_Annotation_IDs:CG3957-PA,GB_protein:AAF47023.1,REFSEQ:NP_611804,GB_protein:AAF47023,FlyMine:FBpp0072023,modMine:FBpp0072023; MD5=c27ee793186a7726c2d7a987d27df910; length=328; release=r5.47; species=Dmel;	28.0329	36.59	1	9	9	13	1.90826e+06	328	36.0508	6.52197	YES	0.77922
fon	FBpp0080764	type=protein; loc=2L:complement(19383610..19383762,19383881..19385363,19385780..19385792,19386087..19386135); ID=FBpp0080764; name=fon-PA; parent=FBgn0032773,FBtr0081223; dbxref=FlyBase:FBpp0080764,FlyBase_Annotation_IDs:CG15825-PA,GB_protein:AAN11032.1,REFSEQ:NP_724177,GB_protein:AAN11032,FlyMine:FBpp0080764,modMine:FBpp0080764; MD5=d66e70c4204a42459832c8e99b23a3ec; length=565; release=r5.47; sp…	27.6288	21.59	2	7	7	10	1.54341e+07	565	56.5569	6.45557	YES	0.83215
RpL12	FBpp0072084	type=protein; loc=2R:join(19948061..19948097,19948199..19948272,19948336..19948516,19948673..19948878); ID=FBpp0072084; name=RpL12-PA; parent=FBgn0034968,FBtr0072175; dbxref=FlyBase:FBpp0072084,FlyBase_Annotation_IDs:CG3195-PA,GB_protein:AAM68298.1,REFSEQ:NP_524819,GB_protein:AAM68298,FlyMine:FBpp0072084,modMine:FBpp0072084; MD5=5bbdaa3af012b6f79b471a6ddab9de70; length=165; release=r5.47; species…	27.1392	36.36	1	5	5	11	4.85624e+06	165	17.6625	9.0708	YES	0.58361
Prat	FBpp0081261	type=protein; loc=3R:complement(3735691..3737331); ID=FBpp0081261; name=Prat-PA; parent=FBgn0004901,FBtr0081764; dbxref=FlyBase:FBpp0081261,FlyBase_Annotation_IDs:CG2867-PA,GB_protein:AAF54163.2,REFSEQ:NP_524271,GB_protein:AAF54163,FlyMine:FBpp0081261,modMine:FBpp0081261; MD5=09aac43e86eb4f3757a3b15035803e24; length=546; release=r5.47; species=Dmel;	27.0316	21.25	1	10	10	13	8.34132e+06	546	59.4819	6.66846	YES	0.87037
Gem5	FBpp0085564	type=protein; loc=2R:complement(16521696..16521873,16521936..16522193,16522252..16522402,16522462..16522627,16522685..16523577,16525848..16526001,16526064..16526226,16526284..16526596,16526655..16528086); ID=FBpp0085564; name=rig-PB; parent=FBgn0250850,FBtr0086252; dbxref=GB_protein:AAF57440.2,FlyBase:FBpp0085564,FlyBase_Annotation_IDs:CG30149-PB,GB_protein:AAF57440.3,REFSEQ:NP_611499,GB_protein:…	25.8915	10.45	1	10	10	12	2.94473e+06	1235	137.741	6.771	YES	0.46823
CG17333	FBpp0073235	type=protein; loc=X:join(10741533..10741671,10741803..10742278,10742398..10742514); ID=FBpp0073235; name=CG17333-PA; parent=FBgn0030239,FBtr0073379; dbxref=FlyBase:FBpp0073235,FlyBase_Annotation_IDs:CG17333-PA,GB_protein:AAF47963.1,REFSEQ:NP_572656,GB_protein:AAF47963,FlyMine:FBpp0073235,modMine:FBpp0073235; MD5=5a7ac42c3bd1484f6beaee5903435d5a; length=243; release=r5.47; species=Dmel;	25.7901	23.05	1	4	4	8	3.83438e+06	243	26.655	8.20654	YES	0.63588
SmD3	FBpp0087094	type=protein; loc=2R:join(8056382..8056700,8057230..8057366); ID=FBpp0087094; name=SmD3-PA; parent=FBgn0023167,FBtr0087986; dbxref=FlyBase:FBpp0087094,FlyBase_Annotation_IDs:CG8427-PA,GB_protein:AAF58566.1,REFSEQ:NP_725106,GB_protein:AAF58566,FlyMine:FBpp0087094,modMine:FBpp0087094; MD5=e8790dbcf9159ddb1b451a1c1ec1e6fc; length=151; release=r5.47; species=Dmel;	25.7431	27.81	1	4	4	10	1.81011e+07	151	15.5721	10.5356	YES	0.16217
SmE	FBpp0079182	type=protein; loc=2L:complement(7885059..7885343); ID=FBpp0079182; name=SmE-PA; parent=FBgn0261790,FBtr0079560; dbxref=FlyBase:FBpp0079182,FlyBase_Annotation_IDs:CG18591-PA,GB_protein:AAF52576.1,REFSEQ:NP_609162,GB_protein:AAF52576,FlyMine:FBpp0079182,modMine:FBpp0079182; MD5=399da4099f9cb925452c7a8417e2f197; length=94; release=r5.47; species=Dmel;	25.5239	31.91	1	4	4	8	3.1976e+07	94	11.0889	9.62744	YES	0.42628
